# Supplementary material for: Genome-wide identification of ZF-HD gene family in Triticum aestivum: Molecular evolution mechanism and function analysis
Source: PLoS One. 2021 Sep 24;16(9):e0256579. doi: 10.1371/journal.pone.0256579 (PMC8462724; doi:10.1371/journal.pone.0256579)
Supplement: S1 Table — (XLSX) [file pone.0256579.s002.xlsx]

## Sheet: Sheet1
S1 Table. ZF-HD gene information in 6 species
Gene ID	New Name
TraesCS1A02G087700.1	TaZHD1-1A
TraesCS1A02G418600.1	TaZHD2-1A
TraesCS1B02G448600.1	TaZHD2-1B
TraesCS1D02G426300.1	TaZHD2-1D
TraesCS1B02G106800.1	TaZHD3-1B
TraesCS1D02G064300.1	TaZHD4-1D
TraesCS2A02G305400.1	TaZHD5-2A
TraesCS2B02G322200.1	TaZHD5-2B
TraesCS2D02G303900.1	TaZHD5-2D
TraesCS3A02G226100.1	TaZHD6-3A
TraesCS3B02G258400.1	TaZHD6-3B
TraesCS3D02G224100.1	TaZHD6-3D
TraesCS3A02G308700.1	TaZHD7-3A
TraesCS4A02G226800.1	TaZHD8-4A
TraesCS4B02G089700.1	TaZHD8-4B
TraesCS4D02G086300.1	TaZHD8-4D
TraesCS4A02G264100.1	TaZHD9-4A
TraesCS4B02G050800.1	TaZHD10-4B
TraesCS5A02G227100.1	TaZHD11-5A
TraesCS5B02G225700.1	TaZHD11-5B
TraesCS5D02G234600.1	TaZHD11-5D
TraesCS5A02G246500.1	TaZHD12-5A
TraesCS5B02G243800.1	TaZHD12-5B
TraesCS5D02G253100.1	TaZHD12-5D
TraesCS6A02G273700.1	TaZHD13-6A
TraesCS6B02G301000.1	TaZHD13-6B
TraesCS6D02G253700.1	TaZHD13-6D
TraesCSU02G070700.1	TaZHD14-U
TraesCS3A02G448000.1	TaMIF1-3A
TraesCS3A02G448100.1	TaMIF2-3A
TraesCS3B02G484100.1	TaMIF3-3B
TraesCS5A02G142700.1	TaMIF4-5A
TraesCS5B02G141400.1	TaMIF4-5B
TraesCS5D02G149400.1	TaMIF4-5D
TraesCS5A02G227200.1	TaMIF5-5A
TraesCS5B02G226000.1	TaMIF5-5B
TraesCS5D02G234700.1	TaMIF5-5D
At5g65410.1	AtZHD1
At4g24660.1	AtZHD2
At2g02540.1	AtZHD3
At1g14440.1	AtZHD4
At1g75240.1	AtZHD5
At2g18350.1	AtZHD6
At3g50890.1	AtZHD7
At5g15210.1	AtZHD8
At3g28920.1	AtZHD9
At5g39760.1	AtZHD10
At1g69600.1	AtZHD11
At5g60480.1	AtZHD12
At5g42780.1	AtZHD13
At1g14687.1	AtZHD14
At1g74660.1	AtMIF1
At3g28917.1	AtMIF2
At1g18835.1	AtMIF3
Zm00001d031840	ZmZHD1
Zm00001d032175	ZmZHD2
Zm00001d032177	ZmZHD3
Zm00001d033791	ZmZHD4
Zm00001d003645	ZmZHD5
Zm00001d005757	ZmZHD6
Zm00001d005931	ZmZHD7
Zm00001d041417	ZmZHD8
Zm00001d041780	ZmZHD9
Zm00001d044662	ZmZHD10
Zm00001d049000	ZmZHD11
Zm00001d050443	ZmZHD12
Zm00001d050452	ZmZHD13
Zm00001d051573	ZmZHD14
Zm00001d052395	ZmZHD15
Zm00001d013409	ZmZHD16
Zm00001d017784	ZmZHD17
Zm00001d039116	ZmZHD18
Zm00001d020459	ZmZHD19
Zm00001d020460	ZmZHD20
Zm00001d020774	ZmZHD21
Zm00001d009674	ZmZHD22
Zm00001d023286	ZmZHD23
Zm00001d023289	ZmZHD24
LOC_Os01g44430	OsZHD1
LOC_Os02g47770	OsZHD2
LOC_Os03g50920	OsZHD3
LOC_Os04g35500	OsZHD4
LOC_Os05g50310	OsZHD5
LOC_Os06g23030	OsZHD6
LOC_Os08g34010	OsZHD7
LOC_Os08g37400	OsZHD8
LOC_Os09g24810	OsZHD9
LOC_Os09g24820	OsZHD10
LOC_Os09g29130	OsZHD11
LOC_Os11g03420	OsZHD12
LOC_Os11g13930	OsZHD13
LOC_Os12g03110	OsZHD14
LOC_Os12g10630	OsZHD15
AET3Gv20992000.1	AeMIF1-3D
AET4Gv20184300.1	AeMIF2-4D
AET5Gv20371600.1	AeMIF3-5D
AET5Gv20549200.1	AeMIF4-5D
AET5Gv20581500.1	AeMIF5-5D
AET1Gv20992600.1	AeZHD1-1D
AET2Gv20690800.2	AeZHD2-2D
AET3Gv20561600.1	AeZHD3-3D
AET4Gv20104500.1	AeZHD4-4D
AET5Gv20548900.1	AeZHD5-5D
AET6Gv20692000.1	AeZHD6-6D
TRIDC1BG015350.1	TdMIF1-1B
TRIDC3BG071140.1	TdMIF2-3B
TRIDC5AG024000.1	TdMIF3-5A
TRIDC5AG036270.1	TdMIF4-5A
TRIDC5BG025170.1	TdMIF5-5B
TRIDC5BG038250.1	TdMIF6-5B
TRIDC1AG012500.1	TdZHD1-1A
TRIDC1AG061530.1	TdZHD2-1A
TRIDC2AG044350.2	TdZHD3-2A
TRIDC2BG047040.2	TdZHD4-2B
TRIDC3BG012270.2	TdZHD5-3B
TRIDC3BG038690.3	TdZHD6-3B
TRIDC4AG036040.2	TdZHD7-4A
TRIDC4AG041250.1	TdZHD8-4A
TRIDC4BG007970.1	TdZHD9-4B
TRIDC4BG013930.3	TdZHD10-4B
TRIDC5AG036260.2	TdZHD11-5A
TRIDC5AG038570.2	TdZHD12-5A
TRIDC5BG038220.1	TdZHD13-5B
TRIDC5BG040690.1	TdZHD14-5B
TRIDC6AG041950.1	TdZHD15-6A
TuG1812G0300004784.01.T01	TuMIF1-3A
TuG1812G0500002613.01.T01	TuMIF2-5A
TuG1812G0100001009.01.T01	TuZHD1-1A
TuG1812G0200003499.01.T01	TuZHD2-2A
TuG1812G0300002722.01.T01	TuZHD3-3A
TuG1812G0400000445.01.T01	TuZHD4-4A
TuG1812G0400000866.01.T01	TuZHD5-4A
