# Supplementary material for: Genome-wide identification of ZF-HD gene family in Triticum aestivum: Molecular evolution mechanism and function analysis
Source: PLoS One. 2021 Sep 24;16(9):e0256579. doi: 10.1371/journal.pone.0256579 (PMC8462724; doi:10.1371/journal.pone.0256579)
Supplement: S2 Table — (XLSX) [file pone.0256579.s003.xlsx]

## Sheet: Sheet1
S2 Table. Multilevel consensus sequences in TaZF-HD genes identified by MEME
Name	Width(aa）	Best possible	E-value
motif1	33	RYRECLRNHAAAIGGHAVDGCGEFMPSGEEGPA	1.6e-734
motif2	41	ASSGGGHGSGSSRKRFRTKFTAEQKERMLEFAERVGWRLQK	4.1e-600
motif3	29	DEAVVEAFCAEIGVKRQVLKVWMHNNKHN	4.7e-535
motif4	8	HRSFHRRE	9.1e-172
motif5	6	LKCAAC	5.7e-73
motif6	21	ERMPMPMPMPATVLHGLPQR	6.3e-43
motif7	11	GVDSDCDSDTS	6.3e-42
motif8	29	MEFTGPEAAAGTPSGTAAPSEASSGKLRA	1.4e-041
motif9	50	GGLLVTADHYGAYAAARALPPPPPPPLGHHHQIIMPLNMIQTSESDEMDG	6.1e-46
motif10	38	QHQHPHRRRVDREREKERTLEAPGEAHRQQQQQQPQHQ	6.8e-29
motif11	27	YLPSAPFPPPLLPLNSSAVPAPPPPPR	4.8e-36
motif12	27	HQGQHPHHHFHPYYRAPAGYLPPHHLH	6.6e-31
motif13	15	VKYPNGSVKKLRQAA	4.4e-28
motif14	29	SPSPASAAASLAATPPGAPPAYMPLHLAP	8.9e-031
motif15	21	MKRJVVLRRREPEVRASACGV	1.1e-24
motif16	20	MGPQQDRSATKGEAGGGAGA	7.7e-021
motif17	21	VSPPPHPPPHHHPAPPHPQPQ	3.1e-25
motif18	29	SSHVEEDEELEEEEEEEEDDEEEEEEEDE	7.8e-17
motif19	21	LVTGFGGDGVAPRTPPGGGGG	3.3e-15
motif20	21	GYAASAPRRLLLPPPPSHHKS	1.1e-11
