# Supplementary material for: Genome-wide identification of ZF-HD gene family in Triticum aestivum: Molecular evolution mechanism and function analysis
Source: PLoS One. 2021 Sep 24;16(9):e0256579. doi: 10.1371/journal.pone.0256579 (PMC8462724; doi:10.1371/journal.pone.0256579)
Supplement: S3 Table — (XLSX) [file pone.0256579.s004.xlsx]

## Sheet: Sheet1
S3 Table. Numbers of cis-elements in upstream 1.5 kb regions of TaZF-HD genes
	Biotic/abiotic stress																												Growth and development																Phytohormone response
Gene Name	4cl-CMA2b	ACE	ARE	AT1-motif	ATCT-motif	Box 4	C-box	chs-CMA1a	chs-CMA2a	chs-CMA2b	chs-Unit 1 m1	GA-motif	Gap-box	GATA-motif	GATT-motif	G-box	GC-motif	GT1-motif	GTGGC-motif	I-box	LTR	MBS	MRE	Pc-CMA2c	Sp1	TCCC-motif	TC-rich repeats	TCT-motif	A-box	AT-rich element	Box II -like sequence	Box III	CAAT-box	CAT-box	CCAAT-box	circadian	GCN4_motif	HD-Zip 3	MBSI	motif I	MSA-like	O2-site	RY-element	TATA-box	ABRE	AuxRR-core	CGTCA-motif	GARE-motif	P-box
TaZHD11-5B	0	0	2	0	0	2	0	0	0	0	0	1	0	1	0	2	0	0	0	1	1	1	0	1	0	0	0	0	1	0	1	0	14	1	0	0	0	0	0	0	0	0	0	16	2	0	1	0	0
TaZHD11-5D	0	0	4	0	0	1	0	0	0	0	0	0	0	0	0	4	0	2	0	0	2	2	0	0	5	1	1	0	2	1	0	0	8	1	1	0	0	0	0	0	0	0	0	9	4	0	0	0	0
TaZHD11-5A	0	0	1	0	0	3	0	0	0	0	0	1	0	0	0	5	0	1	0	0	1	0	0	0	0	0	0	0	2	0	0	0	8	0	0	1	0	0	0	0	0	0	0	36	4	0	1	0	0
TaZHD4-1D	0	0	2	0	0	0	0	0	0	0	0	0	0	2	0	4	0	1	0	0	0	2	0	0	5	1	0	0	3	0	0	0	4	0	0	0	0	0	0	0	0	1	0	1	5	0	2	0	0
TaZHD7-3A	0	0	0	0	1	2	0	0	0	0	0	0	0	1	0	3	0	0	0	0	0	0	0	0	0	0	1	0	1	0	0	0	8	0	6	0	0	0	0	0	1	0	1	25	1	1	6	0	0
TaZHD3-1B	0	0	4	1	0	0	0	0	0	0	0	0	0	0	0	6	0	1	0	0	1	1	0	0	1	2	0	0	0	0	0	0	5	0	0	0	0	0	0	0	0	0	0	10	6	0	2	0	0
TaZHD1-1A	0	0	2	0	0	3	0	0	0	0	0	0	0	2	0	4	2	0	0	0	1	3	0	0	1	1	0	0	0	0	0	0	6	0	0	0	0	0	0	0	0	0	0	6	5	0	1	0	0
TaZHD13-6A	0	0	4	0	0	3	0	0	0	1	0	0	0	0	0	6	2	2	0	0	1	1	0	0	0	1	0	0	1	0	0	0	4	0	0	0	0	0	0	0	0	1	0	6	3	0	1	0	0
TaZHD13-6B	0	0	2	0	0	3	0	0	0	0	0	0	0	0	0	3	2	0	0	0	2	2	0	0	2	1	0	0	1	0	0	0	7	1	0	0	0	0	0	0	0	0	0	2	0	0	2	0	0
TaZHD13-6D	0	1	1	1	0	1	0	0	0	0	0	1	0	1	0	0	0	0	0	2	0	0	1	0	1	0	2	1	0	0	0	0	11	0	1	0	0	0	0	0	0	0	0	20	1	0	5	0	0
TaMIF3-3B	0	1	1	0	0	1	0	0	0	0	0	0	0	0	0	2	0	0	0	0	1	1	0	0	0	0	0	0	0	0	0	0	4	1	1	0	0	0	0	0	1	1	0	14	0	0	2	0	0
TaMIF2-3A	0	0	5	1	0	0	0	0	0	0	0	0	0	0	0	10	0	4	0	0	0	2	1	0	0	0	0	1	1	0	0	0	10	0	0	0	0	0	1	0	0	1	0	21	9	0	1	0	1
TaMIF1-3A	0	0	5	1	0	0	0	0	0	0	0	0	0	0	0	10	0	4	0	0	0	2	1	0	0	0	0	1	1	0	0	0	10	0	0	0	0	0	1	0	0	1	0	21	9	0	1	0	1
TaMIF4-5A	0	0	2	0	2	1	1	0	0	0	0	0	0	1	0	1	0	0	0	1	1	1	0	0	1	1	0	0	2	0	0	0	9	2	0	1	0	0	0	0	0	1	0	35	0	0	0	0	0
TaMIF4-5D	0	0	7	0	0	0	0	0	0	0	0	0	0	0	0	7	0	2	0	0	0	2	0	0	0	0	0	1	1	0	0	0	13	0	0	0	0	0	0	0	0	1	0	27	6	0	1	0	2
TaMIF4-5B	0	0	2	0	0	0	0	0	2	0	1	1	1	1	0	0	1	0	0	0	0	0	1	0	0	0	1	1	2	0	0	0	10	1	0	0	0	0	0	0	0	0	0	18	1	0	3	0	0
TaMIF5-5B	0	0	1	0	0	0	0	0	0	0	0	0	0	0	1	0	1	0	0	1	0	0	0	0	0	1	0	0	0	0	0	0	2	0	0	0	0	0	0	0	0	0	0	0	0	1	1	0	0
TaMIF5-5D	0	0	0	0	0	3	0	0	0	0	0	0	0	2	0	2	0	0	0	0	1	0	0	0	0	1	0	0	0	0	0	0	4	0	0	0	0	0	0	0	0	1	1	22	2	0	1	0	0
TaMIF5-5A	0	0	1	0	0	0	0	0	0	0	0	0	0	0	0	2	0	0	0	1	0	0	0	0	0	3	0	0	0	0	0	0	10	0	0	0	0	0	0	0	0	0	1	23	3	0	1	1	1
TaZHD8-4B	0	0	2	0	0	1	0	0	0	0	0	0	0	0	0	1	0	2	0	0	0	0	0	0	0	0	0	0	0	0	0	0	9	0	1	0	0	0	0	0	0	0	2	1	0	0	1	0	1
TaZHD8-4D	0	0	2	0	0	0	0	0	0	0	0	0	0	0	1	0	0	0	0	1	0	0	0	0	0	2	0	0	0	0	0	0	2	0	0	0	0	0	0	0	0	0	0	0	0	1	1	0	0
TaZHD8-4A	0	0	2	0	0	1	0	0	0	0	0	0	0	1	0	7	0	6	0	0	0	1	1	0	2	0	1	0	1	0	0	0	11	1	0	0	1	0	0	0	0	0	1	7	6	0	3	0	0
TaZHD12-5A	0	0	3	0	0	1	0	0	0	0	0	0	0	0	0	2	2	1	0	0	1	1	0	0	2	1	2	1	1	0	0	0	21	1	0	1	0	0	0	0	0	1	0	35	2	1	5	0	0
TaZHD12-5B	0	1	0	0	0	0	0	0	0	0	0	0	0	1	1	4	1	1	0	0	0	1	0	1	0	1	0	0	1	0	0	0	6	2	2	0	0	0	0	0	0	1	0	7	1	0	2	0	1
TaZHD12-5D	0	1	0	0	0	1	0	0	0	0	0	0	0	0	0	4	1	2	1	0	0	1	1	0	0	2	0	0	3	1	0	0	5	0	0	0	0	0	0	0	0	0	0	0	3	1	3	0	0
TaZHD6-3A	0	0	1	0	0	1	0	1	0	0	0	0	0	1	0	5	0	5	0	0	0	1	1	0	1	0	0	0	0	0	1	0	11	1	0	0	0	1	0	0	0	0	0	9	5	0	0	0	0
TaZHD6-3B	0	0	7	0	0	1	0	0	0	0	0	0	0	0	0	2	0	2	0	0	1	3	0	0	1	1	1	1	1	0	0	0	20	0	0	0	0	0	0	0	0	1	0	27	3	1	3	0	2
TaZHD6-3D	0	2	1	0	0	0	0	0	0	0	0	1	0	0	0	2	1	0	0	0	0	1	0	1	0	0	0	0	0	0	0	0	4	2	0	0	0	0	0	1	0	0	0	16	0	0	2	0	1
TaZHD2-1B	0	0	0	0	0	0	0	0	0	0	0	0	0	0	0	3	0	2	0	1	0	0	0	0	6	2	0	0	8	0	0	0	5	0	1	0	0	0	0	0	0	1	0	4	4	0	4	1	0
TaZHD2-1D	0	0	1	0	0	1	0	0	0	0	0	0	0	0	0	6	0	3	2	0	0	2	0	0	1	0	0	0	0	0	0	0	11	0	0	0	0	0	0	0	0	1	1	6	5	0	5	1	0
TaZHD2-1A	1	0	4	0	0	2	0	0	0	0	0	0	0	0	0	7	1	0	0	1	0	0	0	0	2	1	1	2	1	0	0	0	14	1	0	0	0	0	0	0	0	0	0	18	7	1	4	0	0
TaZHD5-2D	0	0	0	0	0	0	0	0	0	0	0	2	0	1	1	3	0	1	0	0	0	2	0	1	0	0	0	0	0	0	0	0	3	1	0	0	0	0	0	0	0	1	0	8	1	0	1	0	1
TaZHD5-2A	0	0	3	0	0	0	0	0	0	0	0	0	0	1	0	5	1	2	0	0	0	0	0	0	5	3	0	0	5	0	0	0	5	0	0	0	0	0	0	0	0	1	0	3	4	0	4	1	0
TaZHD5-2B	0	0	1	0	0	0	0	0	0	0	0	0	0	1	0	4	0	0	0	0	0	0	0	0	3	0	0	0	2	0	0	0	5	1	0	0	0	0	0	0	0	0	0	1	0	0	1	0	0
TaZHD9-4A	0	0	1	0	0	1	0	0	0	0	0	0	0	0	0	1	1	2	0	0	1	1	1	0	0	1	0	0	0	0	0	1	7	1	1	0	0	0	0	0	0	1	1	0	1	0	0	0	0
TaZHD14-U	0	0	1	0	0	1	0	0	0	0	0	0	0	0	0	2	1	3	0	0	1	2	1	0	1	2	0	0	0	0	0	1	5	1	0	0	0	0	0	0	0	1	1	1	1	0	1	0	0
TaZHD10-4B	0	0	0	0	0	3	0	0	0	0	0	0	1	3	0	4	0	0	0	0	1	0	0	0	0	1	0	0	0	0	0	0	11	0	0	0	1	0	0	0	0	1	0	26	3	0	1	0	0
[truncated: 4 more columns]
