# Supplementary material for: Genome-wide identification of ZF-HD gene family in Triticum aestivum: Molecular evolution mechanism and function analysis
Source: PLoS One. 2021 Sep 24;16(9):e0256579. doi: 10.1371/journal.pone.0256579 (PMC8462724; doi:10.1371/journal.pone.0256579)
Supplement: S4 Table — (XLSX) [file pone.0256579.s005.xlsx]

## Sheet: Sheet1
S4 Table. Location of TaZF-HD genes on Chinese Spring
Gene ID	Chr	Location
TraesCS3B02G258400.1	chr3B	416134974-416136059
TraesCS3D02G224100.1	chr3D	305622169-305623117
TraesCS3A02G226100.1	chr3A	423671571-423672634
TraesCS1D02G426300.1	chr1D	479540271-479541023
TraesCS1A02G418600.1	chr1A	575807774-575808514
TraesCS1B02G448600.1	chr1B	667749720-667750478
TraesCS2D02G303900.1	chr2D	388480765-388482074
TraesCS2A02G305400.1	chr2A	524952040-524953450
TraesCS6B02G301000.1	chr6B	539194955-539196340
TraesCS6A02G273700.1	chr6A	499954398-499955795
TraesCS6D02G253700.1	chr6D	357591784-357593181
TraesCSU02G070700.1;	chrUn	61039181-61040150
TraesCS3A02G308700.1	chr3A	546717735-546718511
TraesCS1B02G106800.1	chr1B	118487544-118489263
TraesCS5A02G246500.1	chr5A	459775447-459776340
TraesCS5D02G253100.1	chr5D	359474816-359475706
TraesCS5B02G243800.1	chr5B	425093204-425094868
TraesCS4D02G086300.1	chr4D	61851477-61852646
TraesCS4B02G089700.1	chr4B	90891987-90893180
TraesCS4A02G226800.1	chr4A	535034849-535036054
TraesCS2B02G322200.1	chr2B	460550559-460551799
TraesCS1D02G064300.1	chr1D	45079233-45079995
TraesCS5D02G234600.1	chr5D	342174542-342176173
TraesCS5B02G225700.1	chr5B	401661121-401670532
TraesCS5A02G227100.1	chr5A	443288541-443291685
TraesCS1A02G087700.1	chr1A	75255288-75258970
TraesCS4B02G050800.1	chr4B	39289196-39290261
TraesCS4A02G264100.1	chr4A	576575755-576576465
TraesCS5D02G149400.1	chr5D	238382921-238383656
TraesCS5B02G141400.1	chr5B	267113074-267113823
TraesCS5A02G142700.1	chr5A	316350731-316351483
TraesCS5D02G234700.1	chr5D	342694235-342694516
TraesCS5A02G227200.1	chr5A	443719375-443719656
TraesCS3B02G484100.1	chr3B	730716995-730717385
TraesCS3A02G448100.1	chr3A	688230492-688230782
TraesCS3A02G448000.1	chr3A	688197742-688198032
TraesCS5B02G226000.1	chr5B	402733867-402734148
