# Supplementary material for: Genome-wide identification of ZF-HD gene family in Triticum aestivum: Molecular evolution mechanism and function analysis
Source: PLoS One. 2021 Sep 24;16(9):e0256579. doi: 10.1371/journal.pone.0256579 (PMC8462724; doi:10.1371/journal.pone.0256579)
Supplement: S5 Table — (XLSX) [file pone.0256579.s006.xlsx]

## Sheet: Sheet1
S5 Table. Duplication of gene pairs among wheat and three donor species
Gene1	Chr1	start	end	Gene2	Chr2	start	end
TuG1812G0300002722.01.T01	Tu_chr3	432877623	432878615	TraesCS3A02G226100.1	Ta_chr3A	423671571	423672634
TuG1812G0300002722.01.T01	Tu_chr3	432877623	432878615	TraesCS3D02G224100.1	Ta_chr3D	305622169	305623117
TuG1812G0300002722.01.T01	Tu_chr3	432877623	432878615	AET3Gv20561600.1	Ae_chr3D	325115146	325116598
TuG1812G0300002722.01.T01	Tu_chr3	432877623	432878615	TRIDC3BG038690.3	Td_chr3B	424350947	424351629
TuG1812G0300002722.01.T01	Tu_chr3	432877623	432878615	TraesCS3B02G258400.1	Ta_chr3B	416134974	416136059
TuG1812G0300004784.01.T01	Tu_chr3	674147108	674147474	TraesCS3A02G448000.1	Ta_chr3A	688197742	688198032
TuG1812G0300004784.01.T01	Tu_chr3	674147108	674147474	TraesCS3A02G448100.1	Ta_chr3A	688230492	688230782
TuG1812G0300004784.01.T01	Tu_chr3	674147108	674147474	AET3Gv20992000.1	Ae_chr3D	559619181	559619962
TuG1812G0300004784.01.T01	Tu_chr3	674147108	674147474	TraesCS3B02G484100.1	Ta_chr3B	730716995	730717385
TuG1812G0300004784.01.T01	Tu_chr3	674147108	674147474	TRIDC3BG071140.1	Td_chr3B	744336032	744336967
TuG1812G0500002613.01.T01	Tu_chr5	423768150	423768526	TraesCS5A02G227200.1	Ta_chr5A	443719375	443719656
TuG1812G0500002613.01.T01	Tu_chr5	423768150	423768526	TRIDC5AG036270.2	Td_chr5A	441571175	441571535
TuG1812G0500002613.01.T01	Tu_chr5	423768150	423768526	TraesCS5D02G234700.1	Ta_chr5D	342694235	342694516
TuG1812G0500002613.01.T01	Tu_chr5	423768150	423768526	AET5Gv20549200.1	Ae_chr5D	349985608	349986554
TuG1812G0500002613.01.T01	Tu_chr5	423768150	423768526	TRIDC5BG038250.1	Td_chr5B	413017397	413017751
TuG1812G0500002613.01.T01	Tu_chr5	423768150	423768526	TraesCS5B02G226000.1	Ta_chr5B	402733867	402734148
AET5Gv20549200.1	Ae_chr5D	349985608	349986554	TraesCS5D02G234700.1	Ta_chr5D	342694235	342694516
AET5Gv20549200.1	Ae_chr5D	349985608	349986554	TraesCS5A02G227200.1	Ta_chr5A	443719375	443719656
AET5Gv20549200.1	Ae_chr5D	349985608	349986554	TRIDC5AG036270.2	Td_chr5A	441571175	441571535
AET5Gv20549200.1	Ae_chr5D	349985608	349986554	TRIDC5BG038250.1	Td_chr5B	413017397	413017751
AET5Gv20549200.1	Ae_chr5D	349985608	349986554	TraesCS5B02G226000.1	Ta_chr5B	402733867	402734148
AET3Gv20992000.1	Ae_chr3D	559619181	559619962	TraesCS3A02G448000.1	Ta_chr3A	688197742	688198032
AET3Gv20992000.1	Ae_chr3D	559619181	559619962	TraesCS3A02G448100.1	Ta_chr3A	688230492	688230782
AET3Gv20992000.1	Ae_chr3D	559619181	559619962	TraesCS3B02G484100.1	Ta_chr3B	730716995	730717385
AET3Gv20992000.1	Ae_chr3D	559619181	559619962	TRIDC3BG071140.1	Td_chr3B	744336032	744336967
AET5Gv20371600.1	Ae_chr5D	240778346	240779455	TraesCS5D02G149400.1	Ta_chr5D	238382921	238383656
AET5Gv20371600.1	Ae_chr5D	240778346	240779455	TraesCS5A02G142700.1	Ta_chr5A	316350731	316351483
AET5Gv20371600.1	Ae_chr5D	240778346	240779455	TRIDC5AG024000.1	Td_chr5A	314075793	314076089
AET5Gv20371600.1	Ae_chr5D	240778346	240779455	TraesCS5B02G141400.1	Ta_chr5B	267113074	267113823
AET5Gv20371600.1	Ae_chr5D	240778346	240779455	TRIDC5BG025170.1	Td_chr5B	274591909	274592508
AET3Gv20561600.1	Ae_chr3D	325115146	325116598	TraesCS3D02G224100.1	Ta_chr3D	305622169	305623117
AET3Gv20561600.1	Ae_chr3D	325115146	325116598	TraesCS3A02G226100.1	Ta_chr3A	423671571	423672634
AET3Gv20561600.1	Ae_chr3D	325115146	325116598	TRIDC3BG038690.3	Td_chr3B	424350947	424351629
AET3Gv20561600.1	Ae_chr3D	325115146	325116598	TraesCS3B02G258400.1	Ta_chr3B	416134974	416136059
AET1Gv20992600.1	Ae_chr1D	487061814	487063187	TraesCS1D02G426300.1	Ta_chr1D	479540271	479541023
AET1Gv20992600.1	Ae_chr1D	487061814	487063187	TraesCS1B02G448600.1	Ta_chr1B	667749720	667750478
AET1Gv20992600.1	Ae_chr1D	487061814	487063187	TRIDC1AG061530.1	Td_chr1A	575590691	575591577
TRIDC3BG071140.1	Td_chr3B	744336032	744336967	TraesCS3B02G484100.1	Ta_chr3B	730716995	730717385
TRIDC3BG071140.1	Td_chr3B	744336032	744336967	TraesCS3A02G448000.1	Ta_chr3A	688197742	688198032
TRIDC3BG071140.1	Td_chr3B	744336032	744336967	TraesCS3A02G448100.1	Ta_chr3A	688230492	688230782
TRIDC5BG025170.1	Td_chr5B	274591909	274592508	TraesCS5B02G141400.1	Ta_chr5B	267113074	267113823
TRIDC5BG025170.1	Td_chr5B	274591909	274592508	TraesCS5D02G149400.1	Ta_chr5D	238382921	238383656
TRIDC5BG025170.1	Td_chr5B	274591909	274592508	TraesCS5A02G142700.1	Ta_chr5A	316350731	316351483
TRIDC5BG025170.1	Td_chr5B	274591909	274592508	TRIDC5AG024000.1	Td_chr5A	314075793	314076089
TRIDC1AG061530.1	Td_chr1A	575590691	575591577	TraesCS1D02G426300.1	Ta_chr1D	479540271	479541023
TRIDC1AG061530.1	Td_chr1A	575590691	575591577	TraesCS1B02G448600.1	Ta_chr1B	667749720	667750478
TRIDC1AG012500.1	Td_chr1A	77290839	77294562	TraesCS1A02G087700.1	Ta_chr1A	75255288	75258970
TRIDC1AG012500.1	Td_chr1A	77290839	77294562	TraesCS1B02G106800.1	Ta_chr1B	118487544	118489263
TRIDC5BG038250.1	Td_chr1B	413017397	413017751	TraesCS5B02G226000.1	Ta_chr5B	402733867	402734148
TRIDC5BG038250.1	Td_chr1B	413017397	413017751	TraesCS5D02G234700.1	Ta_chr5D	342694235	342694516
TRIDC5BG038250.1	Td_chr1B	413017397	413017751	TraesCS5A02G227200.1	Ta_chr5A	443719375	443719656
TRIDC5BG038250.1	Td_chr1B	413017397	413017751	TRIDC5AG036270.2	Td_chr5A	441571175	441571535
TRIDC5AG024000.1	Td_chr5A	314075793	314076089	TraesCS5A02G142700.1	Ta_chr5A	316350731	316351483
TRIDC5AG024000.1	Td_chr5A	314075793	314076089	TraesCS5D02G149400.1	Ta_chr5D	238382921	238383656
TRIDC5AG024000.1	Td_chr5A	314075793	314076089	TraesCS5B02G141400.1	Ta_chr5B	267113074	267113823
TRIDC5AG036270.2	Td_chr5A	441571175	441571535	TraesCS5A02G227200.1	Ta_chr5A	443719375	443719656
TRIDC5AG036270.2	Td_chr5A	441571175	441571535	TraesCS5D02G234700.1	Ta_chr5D	342694235	342694516
TRIDC5AG036270.2	Td_chr5A	441571175	441571535	TraesCS5B02G226000.1	Ta_chr5B	402733867	402734148
TRIDC5AG038570.2	Td_chr5A	457935202	457936095	TraesCS5A02G246500.1	Ta_chr5A	459775447	459776340
TRIDC5AG038570.2	Td_chr5A	457935202	457936095	TraesCS5D02G253100.1	Ta_chr5D	359474816	359475706
TRIDC5AG038570.2	Td_chr5A	457935202	457936095	TraesCS5B02G243800.1	Ta_chr5B	425093204	425094868
TRIDC5AG038570.2	Td_chr5A	457935202	457936095	TRIDC5BG040690.1	Ta_chr5B	434171275	434172171
TRIDC3BG038690.3	Td_chr3B	424350947	424351629	TraesCS3B02G258400.1	Ta_chr3B	416134974	416136059
TRIDC3BG038690.3	Td_chr3B	424350947	424351629	TraesCS3A02G226100.1	Ta_chr3A	423671571	423672634
TRIDC3BG038690.3	Td_chr3B	424350947	424351629	TraesCS3D02G224100.1	Ta_chr3D	305622169	305623117
TraesCS3B02G258400.1	Ta_chr3B	416134974	416136059	TraesCS3A02G226100.1	Ta_chr3A	423671571	423672634
TraesCS3B02G258400.1	Ta_chr3B	416134974	416136059	TraesCS3D02G224100.1	Ta_chr3D	305622169	305623117
TraesCS3D02G224100.1	Ta_chr3D	305622169	305623117	TraesCS3A02G226100.1	Ta_chr3A	423671571	423672634
TraesCS1D02G426300.1	Ta_chr3D	479540271	479541023	TraesCS1B02G448600.1	Ta_chr1B	667749720	667750478
TraesCS1B02G106800.1	Ta_chr1B	118487544	118489263	TraesCS1A02G087700.1	Ta_chr1A	75255288	75258970
TraesCS5A02G246500.1	Ta_chr5A	459775447	459776340	TraesCS5D02G253100.1	Ta_chr5D	359474816	359475706
TraesCS5A02G246500.1	Ta_chr5A	459775447	459776340	TraesCS5B02G243800.1	Ta_chr5B	425093204	425094868
TraesCS5A02G246500.1	Ta_chr5A	459775447	459776340	TRIDC5BG040690.1	Ta_chr5B	434171275	434172171
TraesCS5D02G149400.1	Ta_chr5D	238382921	238383656	TraesCS5A02G142700.1	Ta_chr5A	316350731	316351483
TraesCS5D02G149400.1	Ta_chr5D	238382921	238383656	TraesCS5B02G141400.1	Ta_chr5B	267113074	267113823
TraesCS5B02G141400.1	Ta_chr5B	267113074	267113823	TraesCS5A02G142700.1	Ta_chr5A	316350731	316351483
TraesCS5D02G234700.1	Ta_chr5D	342694235	342694516	TraesCS5A02G227200.1	Ta_chr5A	443719375	443719656
TraesCS5D02G234700.1	Ta_chr5D	342694235	342694516	TraesCS5B02G226000.1	Ta_chr5B	402733867	402734148
TraesCS5A02G227200.1	Ta_chr5A	443719375	443719656	TraesCS5B02G226000.1	Ta_chr5B	402733867	402734148
TraesCS3B02G484100.1	Ta_chr3B	730716995	730717385	TraesCS3A02G448000.1	Ta_chr3A	688197742	688198032
TraesCS3B02G484100.1	Ta_chr3B	730716995	730717385	TraesCS3A02G448100.1	Ta_chr3A	688230492	688230782
TraesCS3A02G448100.1	Ta_chr3A	688230492	688230782	TraesCS3A02G448000.1	Ta_chr3A	688197742	688198032
