# Supplementary material for: Genome-wide identification of ZF-HD gene family in Triticum aestivum: Molecular evolution mechanism and function analysis
Source: PLoS One. 2021 Sep 24;16(9):e0256579. doi: 10.1371/journal.pone.0256579 (PMC8462724; doi:10.1371/journal.pone.0256579)
Supplement: S6 Table — (XLSX) [file pone.0256579.s007.xlsx]

## Sheet: Sheet1
S6 Table. Ka/Ks analysis for duplicated ZF-HD genes
Seq_1	Seq_2	Ka	Ks	Ka/Ks	EffectiveLen	AverageS-sites	AverageN-sites
TuG1812G0300002722.01.T01	TraesCS3A02G226100.1	0.00185874	0.00603625	0.307929	705	166.333	538.667
TuG1812G0300002722.01.T01	TraesCS3D02G224100.1	0.0112766	0.0563057	0.200275	702	165.917	536.083
TuG1812G0300002722.01.T01	AET3Gv20561600.1	0.0112766	0.0563057	0.200275	702	165.917	536.083
TuG1812G0300002722.01.T01	TRIDC3BG038690.3	0.00776204	0.0573528	0.135338	681	163	518
TuG1812G0300002722.01.T01	TraesCS3B02G258400.1	0.00946982	0.0567497	0.16687	696	164.667	531.333
TuG1812G0300004784.01.T01	TraesCS3A02G448000.1	0	0	NaN	285	68.8333	216.167
TuG1812G0300004784.01.T01	TraesCS3A02G448100.1	0	0	NaN	285	68.8333	216.167
TuG1812G0300004784.01.T01	AET3Gv20992000.1	0.00931689	0.0762076	0.122257	285	69	216
TuG1812G0300004784.01.T01	TraesCS3B02G484100.1	0.018751	0.109	0.172028	285	69	216
TuG1812G0300004784.01.T01	TRIDC3BG071140.1	0.018751	0.109	0.172028	285	69	216
TuG1812G0500002613.01.T01	TraesCS5A02G227200.1	0.524752	0.639228	0.820916	210	51.9167	158.083
TuG1812G0500002613.01.T01	TRIDC5AG036270.2	0.524752	0.639228	0.820916	210	51.9167	158.083
TuG1812G0500002613.01.T01	TraesCS5D02G234700.1	0.524752	0.735488	0.713475	210	51.9167	158.083
TuG1812G0500002613.01.T01	AET5Gv20549200.1	0.524752	0.735488	0.713475	210	51.9167	158.083
TuG1812G0500002613.01.T01	TRIDC5BG038250.1	0.537904	0.693097	0.776088	207	51.5833	155.417
TuG1812G0500002613.01.T01	TraesCS5B02G226000.1	0.557284	0.66216	0.841615	210	51.9167	158.083
TRIDC1AG061530.2	TraesCS1A02G418600.1	0.0245069	0.0209017	1.17248	645	157.667	487.333
TRIDC1AG012500.2	TraesCS1A02G087700.1	0.00611936	0.0201017	0.30442	858	201.667	656.333
TRIDC1AG012500.2	TraesCS1B02G106800.1	0.0371128	0.205568	0.180538	852	203	649
TRIDC3BG038690.3	TraesCS3B02G258400.1	0.0019305	0.0061856	0.312096	681	162.333	518.667
TRIDC3BG038690.3	TraesCS3A02G226100.1	0.00581398	0.0507593	0.11454	681	163	518
TRIDC3BG038690.3	TraesCS3D02G224100.1	0.00193361	0.0639365	0.0302427	681	163.167	517.833
TRIDC3BG038690.3	AET3Gv20561600.1	0.00193361	0.0639365	0.0302427	681	163.167	517.833
TRIDC3BG071140.1	TraesCS3B02G484100.1	0	0	NaN	288	69.5	218.5
TRIDC3BG071140.1	AET3Gv20992000.1	0.0138786	0.124315	0.111641	288	69.8333	218.167
TRIDC3BG071140.1	TraesCS3A02G448000.1	0.0232577	0.107878	0.215593	288	69.6667	218.333
TRIDC3BG071140.1	TraesCS3A02G448100.1	0.0232577	0.107878	0.215593	288	69.6667	218.333
TRIDC5AG038570.2	TraesCS5A02G246500.1	0.00298954	0	#NAME?	891	220.667	670.333
TRIDC5AG038570.2	TraesCS5D02G253100.1	0.0121184	0.0726961	0.1667	882	216.5	665.5
TRIDC5AG038570.2	TraesCS5B02G243800.1	0.0105556	0.108833	0.0969893	885	217.167	667.833
TRIDC5AG038570.2	AET5Gv20581500.2	0.0122483	0.0734082	0.166852	873	214.5	658.5
TRIDC5AG038570.2	TRIDC5BG040690.1	0.0841885	0.192161	0.438113	831	209.417	621.583
TRIDC5AG024000.1	TraesCS5A02G142700.1	0	0	NaN	282	69.1667	212.833
TRIDC5AG024000.1	TraesCS5D02G149400.1	0.00471329	0.014599	0.32285	282	69.1667	212.833
TRIDC5AG024000.1	AET5Gv20371600.1	0.00471329	0.014599	0.32285	282	69.1667	212.833
TRIDC5AG024000.1	TraesCS5B02G141400.1	0.0047059	0.0926627	0.0507853	282	68.8333	213.167
TRIDC5AG024000.1	TRIDC5BG025170.2	0.0047059	0.0926627	0.0507853	282	68.8333	213.167
TRIDC5AG036270.2	TraesCS5A02G227200.1	0	0	NaN	279	66.8333	212.167
TRIDC5AG036270.2	TraesCS5D02G234700.1	0	0.113423	0	279	66.5	212.5
TRIDC5AG036270.2	AET5Gv20549200.1	0	0.113423	0	279	66.5	212.5
TRIDC5AG036270.2	TRIDC5BG038250.1	0.00478471	0.131483	0.0363902	276	66.3333	209.667
TRIDC5AG036270.2	TraesCS5B02G226000.1	0.0142635	0.130765	0.109077	279	66.6667	212.333
TRIDC5BG025170.2	TraesCS5B02G141400.1	0	0	NaN	282	68.5	213.5
TRIDC5BG025170.2	TraesCS5D02G149400.1	0	0.0764019	0	282	68.8333	213.167
TRIDC5BG025170.2	AET5Gv20371600.1	0	0.0764019	0	282	68.8333	213.167
TRIDC5BG025170.2	TraesCS5A02G142700.1	0.0047059	0.0926627	0.0507853	282	68.8333	213.167
TRIDC5BG038250.1	TraesCS5B02G226000.1	0.00477329	0	#NAME?	276	65.8333	210.167
TRIDC5BG038250.1	TraesCS5D02G234700.1	0.00477709	0.0798626	0.0598163	276	66	210
TRIDC5BG038250.1	AET5Gv20549200.1	0.00477709	0.0798626	0.0598163	276	66	210
TRIDC5BG038250.1	TraesCS5A02G227200.1	0.00478471	0.131483	0.0363902	276	66.3333	209.667
AET1Gv20992600.1	TraesCS1D02G426300.1	0.0017762	0.010811	0.164296	750	186.333	563.667
AET1Gv20992600.1	TraesCS1B02G448600.1	0.0456901	0.109811	0.416079	750	186	564
AET3Gv20561600.1	TraesCS3D02G224100.1	0	0	NaN	708	166.5	541.5
AET3Gv20561600.1	TraesCS3A02G226100.1	0.00938539	0.0498367	0.188323	702	165.917	536.083
AET3Gv20561600.1	TraesCS3B02G258400.1	0.00566664	0.0633622	0.0894325	696	164.583	531.417
AET3Gv20992000.1	TraesCS3A02G448000.1	0.00923089	0.0750626	0.122976	288	70	218
AET3Gv20992000.1	TraesCS3A02G448100.1	0.00923089	0.0750626	0.122976	288	70	218
AET3Gv20992000.1	TraesCS3B02G484100.1	0.0138786	0.124315	0.111641	288	69.8333	218.167
AET5Gv20371600.1	TraesCS5D02G149400.1	0	0	NaN	282	69.1667	212.833
AET5Gv20371600.1	TraesCS5A02G142700.1	0.00471329	0.014599	0.32285	282	69.1667	212.833
AET5Gv20371600.1	TraesCS5B02G141400.1	0	0.0764019	0	282	68.8333	213.167
AET5Gv20549200.1	TraesCS5D02G234700.1	0	0	NaN	279	66.1667	212.833
AET5Gv20549200.1	TraesCS5A02G227200.1	0	0.113423	0	279	66.5	212.5
AET5Gv20549200.1	TraesCS5B02G226000.1	0.0142409	0.0794393	0.179268	279	66.3333	212.667
TraesCS3B02G258400.1	TraesCS3A02G226100.1	0.00756627	0.050228	0.150639	696	164.667	531.333
TraesCS3B02G258400.1	TraesCS3D02G224100.1	0.00566664	0.0633622	0.0894325	696	164.583	531.417
TraesCS3D02G224100.1	TraesCS3A02G226100.1	0.00938539	0.0498367	0.188323	702	165.917	536.083
TraesCS1D02G426300.1	TraesCS1B02G448600.1	0.047606	0.122126	0.38981	750	186.333	563.667
TraesCS1B02G106800.1	TraesCS1A02G087700.1	0.0403366	0.205957	0.195849	852	202.667	649.333
TraesCS5A02G246500.1	TraesCS5D02G253100.1	0.0121245	0.0725787	0.167054	882	216.833	665.167
TraesCS5A02G246500.1	TraesCS5B02G243800.1	0.0105609	0.108653	0.0971983	885	217.5	667.5
TraesCS5A02G246500.1	AET5Gv20581500.2	0.0122545	0.0732885	0.16721	873	214.833	658.167
TraesCS5A02G246500.1	TRIDC5BG040690.1	0.0498925	0.16655	0.299565	804	199.75	604.25
TraesCS5D02G149400.1	TraesCS5A02G142700.1	0.00471329	0.014599	0.32285	282	69.1667	212.833
TraesCS5D02G149400.1	TraesCS5B02G141400.1	0	0.0764019	0	282	68.8333	213.167
TraesCS5B02G141400.1	TraesCS5A02G142700.1	0.0047059	0.0926627	0.0507853	282	68.8333	213.167
TraesCS5D02G234700.1	TraesCS5A02G227200.1	0	0.113423	0	279	66.5	212.5
TraesCS5D02G234700.1	TraesCS5B02G226000.1	0.0142409	0.0794393	0.179268	279	66.3333	212.667
TraesCS5A02G227200.1	TraesCS5B02G226000.1	0.0142635	0.130765	0.109077	279	66.6667	212.333
TraesCS3B02G484100.1	TraesCS3A02G448000.1	0.0232577	0.107878	0.215593	288	69.6667	218.333
TraesCS3B02G484100.1	TraesCS3A02G448100.1	0.0232577	0.107878	0.215593	288	69.6667	218.333
TraesCS3A02G448100.1	TraesCS3A02G448000.1	0	0	NaN	288	69.8333	218.167
