# Supplementary material for: Genome-wide identification of ZF-HD gene family in Triticum aestivum: Molecular evolution mechanism and function analysis
Source: PLoS One. 2021 Sep 24;16(9):e0256579. doi: 10.1371/journal.pone.0256579 (PMC8462724; doi:10.1371/journal.pone.0256579)
Supplement: S7 Table — (XLSX) [file pone.0256579.s008.xlsx]

## Sheet: Sheet1
S7 Table. qRT-PCR primers for TaZF-HD genes
Perimer ID	5'-3'	Length
TaMIF4-5D-F	AGAGGAAGGACGGCAAGGT	19
TaMIF4-5D-R	GGAGGTGTCGGAGGAGCAG	19
TaZHD6-3B-F	GGACGGATGCTGCGAGTTC	19
TaZHD6-3B-R	GGTGCGGGTGCTTGCTC	17
TaZHD8-4D-F	AGAGAAGGCGAACAGAAGCAG	21
TaZHD8-4D-R	TGCATTGGGATCGGGAAC	18
TaZHD11-5D-F	TGCCACCGCAACTTCCAC	18
TaZHD11-5D-R	TCGTCGTACTCGGAGCCAT	19
