# Supplementary material for: Genome-wide identification of ZF-HD gene family in Triticum aestivum: Molecular evolution mechanism and function analysis
Source: PLoS One. 2021 Sep 24;16(9):e0256579. doi: 10.1371/journal.pone.0256579 (PMC8462724; doi:10.1371/journal.pone.0256579)
Supplement: S8 Table — (XLSX) [file pone.0256579.s009.xlsx]

## Sheet: Sheet1
S8 Table. Full-length primers for TaZF-HD genes
Perimer ID	5'-3'	Length
pART27-TaMIF4-5D-F	TTTGGAGAGGACACGCTCGAGATGGGGCCCCAGCAGG	37
pART27-TaMIF4-5D-R	GCCCTTGCTCACCATCTCGAGCCGGCCGGAGGTGTCG	37
pART27-TaZHD6-3B-F	TTTGGAGAGGACACGCTCGAGATGGAATTCCAGGGAGAGGAG	42
pART27-TaZHD6-3B-R	GCCCTTGCTCACCATCTCGAGCTGCTGCTCTTGTCTATGCTCC	43
pGBKT7-TaMIF4-5D-F	CATGGAGGCCGAATTCATGGGGCCCCAGCAGGA	33
pGBKT7-TaMIF4-5D-R	GCAGGTCGACGGATCCCCGGCCGGAGGTGTCG	32
pGBKT7-TaZHD6-3B-F	CATGGAGGCCGAATTCATGGAATTCCAGGGAGAGGAG	37
pGBKT7-TaZHD6-3B-R	GCAGGTCGACGGATCCCTGCTGCTCTTGTCTATGCTCC	38
