# Supplementary material for: Genome-wide identification of ZF-HD gene family in Triticum aestivum: Molecular evolution mechanism and function analysis
Source: PLoS One. 2021 Sep 24;16(9):e0256579. doi: 10.1371/journal.pone.0256579 (PMC8462724; doi:10.1371/journal.pone.0256579)
Supplement: S9 Table — (XLSX) [file pone.0256579.s010.xlsx]

## Sheet: Sheet1
S9 Table. BLASTp search results.
LOC_Os01g44430.1	TraesCS3B02G258400.1	67.84	227	45	10	1339	1550	19	232	4e-90	296
LOC_Os01g44430.1	TraesCS3D02G224100.1	67.1	231	45	10	1339	1551	19	236	4e-85	282
LOC_Os01g44430.1	TraesCS3A02G226100.1	69.57	207	41	9	1339	1536	19	212	2e-83	278
LOC_Os01g44430.1	TraesCS1D02G426300.1	53.33	210	54	10	1358	1535	36	233	4e-50	182
LOC_Os01g44430.1	TraesCS1A02G418600.1	52.94	204	59	6	1358	1541	31	217	5e-50	181
LOC_Os01g44430.1	TraesCS1B02G448600.1	51.89	212	57	9	1358	1536	36	235	1e-44	167
LOC_Os01g44430.1	TraesCS2D02G303900.1	41.28	218	66	6	1358	1536	23	217	9e-36	142
LOC_Os01g44430.1	TraesCS2A02G305400.1	41.28	218	66	6	1358	1536	23	217	1e-35	142
LOC_Os01g44430.1	TraesCS6B02G301000.1	41.85	227	68	8	1352	1535	218	423	1e-34	142
LOC_Os01g44430.1	TraesCS6A02G273700.1	43.93	214	85	5	1352	1535	212	420	7e-33	137
LOC_Os01g44430.1	TraesCS6D02G253700.1	41.23	228	71	7	1352	1535	214	422	6e-32	134
LOC_Os01g44430.1	TraesCSU02G070700.1	41.75	194	73	9	1359	1534	15	186	4e-28	118
LOC_Os01g44430.1	TraesCS3A02G308700.1	35.6	191	76	5	1359	1534	25	183	7e-28	116
LOC_Os01g44430.1	TraesCS1B02G106800.1	30.86	256	76	6	1358	1534	24	257	8e-27	116
LOC_Os01g44430.1	TraesCS5A02G246500.1	65.08	63	22	0	1478	1540	231	293	1e-23	106
LOC_Os01g44430.1	TraesCS5D02G253100.1	66.67	60	20	0	1478	1537	230	289	2e-23	105
LOC_Os01g44430.1	TraesCS5B02G243800.1	66.67	60	20	0	1478	1537	231	290	2e-23	105
LOC_Os01g44430.1	TraesCS4D02G086300.1	60	60	24	0	1478	1537	276	335	2e-20	97.8
LOC_Os01g44430.1	TraesCS4B02G089700.1	60	60	24	0	1478	1537	278	337	2e-20	97.8
LOC_Os01g44430.1	TraesCS4A02G226800.1	60	60	24	0	1478	1537	282	341	2e-20	97.8
LOC_Os01g44430.1	TraesCS2B02G322200.1	59.32	59	24	0	1478	1536	159	217	4e-18	89.4
LOC_Os01g44430.1	TraesCS1D02G064300.1	30.22	182	86	5	1358	1534	26	171	1e-17	86.7
LOC_Os01g44430.1	TraesCS5D02G234600.1	50	60	30	0	1478	1537	232	291	5e-16	84
LOC_Os01g44430.1	TraesCS5B02G225700.1	50	60	30	0	1478	1537	234	293	6e-16	84
LOC_Os01g44430.1	TraesCS5A02G227100.1	50	60	30	0	1478	1537	228	287	9e-16	83.2
LOC_Os01g44430.1	TraesCS1A02G087700.1	65.38	52	13	1	1358	1404	26	77	9e-15	79
LOC_Os01g44430.1	TraesCS4B02G050800.1	51.67	60	23	1	1481	1534	125	184	6e-14	75.9
LOC_Os01g44430.1	TraesCS4A02G264100.1	51.67	60	23	1	1481	1534	125	184	7e-14	75.9
LOC_Os01g44430.1	TraesCS5D02G149400.1	66	50	13	2	1359	1405	31	79	6e-12	67.4
LOC_Os01g44430.1	TraesCS5B02G141400.1	66	50	13	2	1359	1405	31	79	6e-12	67.4
LOC_Os01g44430.1	TraesCS5A02G142700.1	66	50	13	2	1359	1405	31	79	6e-12	67.4
LOC_Os01g44430.1	TraesCS5D02G234700.1	62.75	51	14	2	1358	1404	22	71	8e-10	61.2
LOC_Os01g44430.1	TraesCS5A02G227200.1	62.75	51	14	2	1358	1404	22	71	8e-10	61.2
LOC_Os01g44430.1	TraesCS3B02G484100.1	56.86	51	19	1	1358	1405	24	74	2e-09	60.5
LOC_Os01g44430.1	TraesCS3A02G448100.1	56.86	51	19	1	1358	1405	24	74	2e-09	60.1
LOC_Os01g44430.1	TraesCS3A02G448000.1	56.86	51	19	1	1358	1405	24	74	2e-09	60.1
LOC_Os01g44430.1	TraesCS5B02G226000.1	60.78	51	15	2	1358	1404	22	71	7e-09	58.5
LOC_Os02g47770.1	TraesCS6D02G253700.1	59.73	365	106	8	45	380	75	427	2e-80	259
LOC_Os02g47770.1	TraesCS6B02G301000.1	59.27	356	97	9	45	367	75	415	7e-80	258
LOC_Os02g47770.1	TraesCS6A02G273700.1	68.53	251	66	4	119	367	173	412	2e-72	238
LOC_Os02g47770.1	TraesCS3B02G258400.1	44.13	213	60	8	162	367	43	203	1e-33	129
LOC_Os02g47770.1	TraesCS1D02G426300.1	42.79	222	99	8	153	367	25	225	7e-33	127
LOC_Os02g47770.1	TraesCS3D02G224100.1	43.66	213	61	8	162	367	43	203	2e-32	125
LOC_Os02g47770.1	TraesCS3A02G226100.1	43.87	212	62	8	162	367	43	203	4e-32	124
LOC_Os02g47770.1	TraesCS5B02G243800.1	40.93	237	117	8	162	382	68	297	6e-32	125
LOC_Os02g47770.1	TraesCS5A02G246500.1	39.44	251	96	8	162	380	69	295	1e-31	124
LOC_Os02g47770.1	TraesCS5D02G253100.1	40.6	234	122	8	162	382	67	296	2e-30	121
LOC_Os02g47770.1	TraesCS2D02G303900.1	38.83	206	106	5	162	367	23	208	1e-29	119
LOC_Os02g47770.1	TraesCS2A02G305400.1	38.83	206	106	5	162	367	23	208	1e-29	119
LOC_Os02g47770.1	TraesCS2B02G322200.1	38.35	206	107	5	162	367	23	208	2e-29	118
LOC_Os02g47770.1	TraesCS1A02G418600.1	39.81	216	92	7	153	367	25	203	2e-28	114
LOC_Os02g47770.1	TraesCS1B02G448600.1	40.18	224	106	8	150	367	25	226	1e-27	112
LOC_Os02g47770.1	TraesCS1B02G106800.1	31.97	244	113	8	162	368	24	251	4e-24	102
LOC_Os02g47770.1	TraesCS4D02G086300.1	59.38	64	24	1	318	379	276	339	2e-15	79
LOC_Os02g47770.1	TraesCS4B02G089700.1	70	50	15	0	318	367	278	327	3e-15	79
LOC_Os02g47770.1	TraesCS4A02G226800.1	70	50	15	0	318	367	282	331	3e-15	78.6
LOC_Os02g47770.1	TraesCS5A02G142700.1	62.26	53	20	0	163	215	31	83	8e-15	72.8
LOC_Os02g47770.1	TraesCS5D02G234600.1	42	100	37	2	289	367	182	281	8e-15	77.4
LOC_Os02g47770.1	TraesCS5D02G149400.1	62.26	53	20	0	163	215	31	83	8e-15	72.8
LOC_Os02g47770.1	TraesCS5B02G141400.1	62.26	53	20	0	163	215	31	83	8e-15	72.8
LOC_Os02g47770.1	TraesCS5A02G227100.1	54.84	62	24	1	310	367	216	277	2e-14	76.3
LOC_Os02g47770.1	TraesCS3B02G484100.1	55.56	63	27	1	150	211	12	74	6e-14	70.1
LOC_Os02g47770.1	TraesCS3A02G448100.1	55.56	63	27	1	150	211	12	74	7e-14	70.1
LOC_Os02g47770.1	TraesCS3A02G448000.1	55.56	63	27	1	150	211	12	74	7e-14	70.1
LOC_Os02g47770.1	TraesCSU02G070700.1	30.81	211	94	7	163	367	15	179	6e-12	67
LOC_Os02g47770.1	TraesCS4A02G264100.1	48.19	83	33	3	163	244	15	88	7e-12	66.6
LOC_Os02g47770.1	TraesCS4B02G050800.1	61.22	49	16	2	163	210	15	61	9e-12	66.2
LOC_Os02g47770.1	TraesCS5B02G225700.1	60.78	51	15	2	163	209	41	90	2e-11	67.4
LOC_Os02g47770.1	TraesCS1A02G087700.1	56.6	53	18	2	162	210	26	77	2e-11	66.2
LOC_Os02g47770.1	TraesCS3A02G308700.1	53.85	52	19	2	163	210	25	75	3e-10	61.2
LOC_Os02g47770.1	TraesCS5D02G234700.1	56	50	21	1	162	210	22	71	6e-10	58.9
LOC_Os02g47770.1	TraesCS5A02G227200.1	56	50	21	1	162	210	22	71	6e-10	58.9
LOC_Os02g47770.1	TraesCS5B02G226000.1	56	50	21	1	162	210	22	71	2e-09	57.8
LOC_Os03g50920.1	TraesCSU02G070700.1	71.77	248	45	5	1	238	4	236	2e-103	305
LOC_Os03g50920.1	TraesCS4B02G050800.1	70.16	248	49	6	1	238	4	236	7e-101	298
LOC_Os03g50920.1	TraesCS4A02G264100.1	70.16	248	49	6	1	238	4	236	1e-100	298
LOC_Os03g50920.1	TraesCS3B02G258400.1	41.8	189	85	5	9	186	41	215	3e-37	135
LOC_Os03g50920.1	TraesCS3D02G224100.1	41.8	189	85	5	9	186	41	215	8e-37	134
LOC_Os03g50920.1	TraesCS3A02G226100.1	40.93	193	89	5	5	186	37	215	1e-35	130
LOC_Os03g50920.1	TraesCS2D02G303900.1	40.67	209	68	7	12	181	24	215	4e-31	119
LOC_Os03g50920.1	TraesCS2A02G305400.1	40.67	209	68	7	12	181	24	215	5e-31	119
LOC_Os03g50920.1	TraesCS2B02G322200.1	40.67	209	68	7	12	181	24	215	5e-31	119
LOC_Os03g50920.1	TraesCS1D02G426300.1	36.45	203	89	5	12	181	37	232	1e-27	109
LOC_Os03g50920.1	TraesCS1A02G418600.1	38.83	188	88	4	12	181	32	210	7e-26	104
LOC_Os03g50920.1	TraesCS1B02G448600.1	36.41	206	86	5	12	181	37	233	6e-24	99.4
LOC_Os03g50920.1	TraesCS6B02G301000.1	37.25	204	88	5	12	181	225	422	5e-22	95.9
LOC_Os03g50920.1	TraesCS3A02G308700.1	34.83	178	93	6	10	181	23	183	2e-20	88.6
LOC_Os03g50920.1	TraesCS5B02G243800.1	53.97	63	23	1	119	181	231	287	2e-16	78.6
LOC_Os03g50920.1	TraesCS5D02G253100.1	53.97	63	23	1	119	181	230	286	2e-16	78.6
LOC_Os03g50920.1	TraesCS5A02G246500.1	53.97	63	23	1	119	181	231	287	2e-16	78.2
LOC_Os03g50920.1	TraesCS4D02G086300.1	57.14	63	21	1	119	181	276	332	2e-16	79.3
LOC_Os03g50920.1	TraesCS1D02G064300.1	31.61	174	86	6	12	181	27	171	3e-16	76.3
LOC_Os03g50920.1	TraesCS4B02G089700.1	57.14	63	21	1	119	181	278	334	3e-16	79
LOC_Os03g50920.1	TraesCS4A02G226800.1	57.14	63	21	1	119	181	282	338	4e-16	79
LOC_Os03g50920.1	TraesCS5D02G234600.1	54.29	70	26	1	118	187	231	294	8e-16	77.8
LOC_Os03g50920.1	TraesCS5B02G225700.1	54.29	70	26	1	118	187	233	296	8e-16	77.8
LOC_Os03g50920.1	TraesCS5A02G227100.1	54.29	70	26	1	118	187	227	290	1e-15	77.4
LOC_Os03g50920.1	TraesCS6A02G273700.1	53.97	63	23	1	119	181	363	419	1e-13	71.2
LOC_Os03g50920.1	TraesCS3B02G484100.1	60.38	53	19	1	12	62	25	77	2e-13	66.6
LOC_Os03g50920.1	TraesCS3A02G448100.1	60.38	53	19	1	12	62	25	77	2e-13	66.2
LOC_Os03g50920.1	TraesCS3A02G448000.1	60.38	53	19	1	12	62	25	77	2e-13	66.2
LOC_Os03g50920.1	TraesCS6D02G253700.1	53.97	63	23	1	119	181	365	421	3e-13	70.5
LOC_Os03g50920.1	TraesCS1B02G106800.1	29.63	108	70	1	92	199	174	275	1e-12	67.8
LOC_Os03g50920.1	TraesCS5A02G142700.1	57.69	52	17	2	12	60	31	80	5e-11	59.7
LOC_Os03g50920.1	TraesCS5D02G149400.1	57.69	52	17	2	12	60	31	80	6e-11	59.7
LOC_Os03g50920.1	TraesCS5B02G141400.1	57.69	52	17	2	12	60	31	80	6e-11	59.7
LOC_Os03g50920.1	TraesCS1A02G087700.1	36.99	73	40	1	121	193	199	265	1e-08	56.2
LOC_Os03g50920.1	TraesCS5D02G234700.1	53.06	49	21	1	12	58	23	71	2e-07	49.7
LOC_Os03g50920.1	TraesCS5A02G227200.1	53.06	49	21	1	12	58	23	71	2e-07	49.7
LOC_Os03g50920.1	TraesCS5B02G226000.1	51.02	49	22	1	12	58	23	71	1e-06	47.8
LOC_Os04g35500.1	TraesCS2B02G322200.1	74.9	239	40	7	1	232	1	226	5e-100	300
LOC_Os04g35500.1	TraesCS2A02G305400.1	74.48	239	41	7	1	232	1	226	3e-99	298
LOC_Os04g35500.1	TraesCS2D02G303900.1	74.48	239	41	7	1	232	1	226	4e-99	298
LOC_Os04g35500.1	TraesCS4D02G086300.1	45.37	227	101	5	23	227	114	339	3e-42	153
LOC_Os04g35500.1	TraesCS4B02G089700.1	44.59	222	103	3	23	224	117	338	3e-41	150
LOC_Os04g35500.1	TraesCS5B02G243800.1	38.34	253	94	7	19	229	64	296	7e-41	147
LOC_Os04g35500.1	TraesCS4A02G226800.1	43.36	226	104	4	23	225	119	343	9e-41	149
LOC_Os04g35500.1	TraesCS5D02G253100.1	38.34	253	94	7	19	229	63	295	1e-40	147
LOC_Os04g35500.1	TraesCS1D02G426300.1	40.72	221	110	6	12	222	25	234	4e-40	144
LOC_Os04g35500.1	TraesCS1A02G418600.1	42.11	209	101	3	14	221	22	211	6e-40	143
LOC_Os04g35500.1	TraesCS3B02G258400.1	43.07	202	79	6	23	221	43	211	6e-38	138
LOC_Os04g35500.1	TraesCS3A02G226100.1	41.87	203	80	5	23	221	43	211	2e-37	136
LOC_Os04g35500.1	TraesCS3D02G224100.1	42.57	202	80	6	23	221	43	211	6e-37	135
LOC_Os04g35500.1	TraesCS1B02G448600.1	39.21	227	106	4	12	222	25	235	9e-35	130
LOC_Os04g35500.1	TraesCSU02G070700.1	38.08	260	95	9	24	264	15	227	4e-33	125
LOC_Os04g35500.1	TraesCS6B02G301000.1	43.93	214	107	5	23	229	224	431	1e-31	124
LOC_Os04g35500.1	TraesCS4A02G264100.1	39.68	252	102	8	24	264	15	227	3e-31	120
LOC_Os04g35500.1	TraesCS4B02G050800.1	39.68	252	102	8	24	264	15	227	4e-31	119
LOC_Os04g35500.1	TraesCS3A02G308700.1	32.21	208	85	5	24	222	25	185	9e-25	101
LOC_Os04g35500.1	TraesCS5A02G246500.1	62.12	66	25	0	164	229	231	296	4e-23	98.6
LOC_Os04g35500.1	TraesCS6A02G273700.1	62.12	66	25	0	164	229	363	428	1e-21	95.9
LOC_Os04g35500.1	TraesCS6D02G253700.1	61.19	67	25	1	164	230	365	430	4e-21	94.4
LOC_Os04g35500.1	TraesCS1D02G064300.1	31.4	207	76	6	21	220	24	171	1e-19	86.3
LOC_Os04g35500.1	TraesCS5D02G234600.1	55.56	63	28	0	159	221	227	289	4e-19	88.2
LOC_Os04g35500.1	TraesCS5B02G225700.1	54.69	64	29	0	159	222	229	292	5e-19	87.8
LOC_Os04g35500.1	TraesCS5A02G227100.1	54.69	64	29	0	159	222	223	286	5e-19	87.4
LOC_Os04g35500.1	TraesCS5A02G142700.1	60.38	53	18	1	24	73	31	83	1e-14	70.5
LOC_Os04g35500.1	TraesCS5D02G149400.1	60.38	53	18	1	24	73	31	83	1e-14	70.5
LOC_Os04g35500.1	TraesCS5B02G141400.1	60.38	53	18	1	24	73	31	83	1e-14	70.5
LOC_Os04g35500.1	TraesCS1A02G087700.1	61.11	54	15	1	22	69	25	78	2e-13	70.5
LOC_Os04g35500.1	TraesCS1B02G106800.1	62.26	53	14	1	23	69	24	76	2e-13	70.5
LOC_Os04g35500.1	TraesCS5D02G234700.1	55.77	52	19	1	21	68	20	71	7e-13	65.9
LOC_Os04g35500.1	TraesCS5A02G227200.1	55.77	52	19	1	21	68	20	71	7e-13	65.9
LOC_Os04g35500.1	TraesCS5B02G226000.1	53.85	52	20	1	21	68	20	71	1e-11	62.4
LOC_Os04g35500.1	TraesCS3B02G484100.1	40	90	47	3	9	92	8	96	1e-11	62.4
LOC_Os04g35500.1	TraesCS3A02G448100.1	40.23	87	46	2	9	89	8	94	7e-11	60.5
LOC_Os04g35500.1	TraesCS3A02G448000.1	40.23	87	46	2	9	89	8	94	7e-11	60.5
LOC_Os05g50310.1	TraesCS1D02G426300.1	64.04	228	56	10	20	228	12	232	4e-78	241
LOC_Os05g50310.1	TraesCS3B02G258400.1	54.9	255	91	7	1	255	1	231	1e-71	224
LOC_Os05g50310.1	TraesCS3D02G224100.1	53.94	254	98	6	1	253	1	236	5e-70	220
LOC_Os05g50310.1	TraesCS3A02G226100.1	56.09	230	83	5	1	230	1	212	7e-69	217
LOC_Os05g50310.1	TraesCS1A02G418600.1	62.44	221	49	9	20	228	12	210	2e-68	216
LOC_Os05g50310.1	TraesCS1B02G448600.1	59.47	227	69	11	20	228	12	233	4e-67	213
LOC_Os05g50310.1	TraesCS5D02G253100.1	41.91	241	82	8	37	232	63	290	2e-43	153
LOC_Os05g50310.1	TraesCS5B02G243800.1	41.42	239	86	7	37	232	64	291	8e-43	151
LOC_Os05g50310.1	TraesCS5A02G246500.1	42.37	236	87	8	37	232	65	291	4e-42	149
LOC_Os05g50310.1	TraesCS6B02G301000.1	47.69	216	79	5	44	235	224	429	3e-40	148
LOC_Os05g50310.1	TraesCS2D02G303900.1	40.09	217	84	6	44	233	23	220	1e-39	143
LOC_Os05g50310.1	TraesCS2A02G305400.1	40.09	217	84	6	44	233	23	220	2e-39	142
LOC_Os05g50310.1	TraesCS6A02G273700.1	46.58	219	80	5	44	235	218	426	2e-39	145
LOC_Os05g50310.1	TraesCS2B02G322200.1	41.15	209	93	6	44	233	23	220	2e-39	142
LOC_Os05g50310.1	TraesCS6D02G253700.1	45.89	231	83	6	30	228	201	421	3e-39	145
LOC_Os05g50310.1	TraesCSU02G070700.1	42.19	192	83	5	45	228	15	186	8e-36	131
LOC_Os05g50310.1	TraesCS4A02G264100.1	41.84	196	76	8	45	228	15	184	6e-33	124
LOC_Os05g50310.1	TraesCS4B02G050800.1	41.84	196	76	8	45	228	15	184	6e-33	124
LOC_Os05g50310.1	TraesCS1B02G106800.1	36.25	240	96	7	42	228	22	257	2e-32	124
LOC_Os05g50310.1	TraesCS3A02G308700.1	37.11	194	89	5	39	228	19	183	8e-31	117
LOC_Os05g50310.1	TraesCS1A02G087700.1	30.89	246	95	7	42	228	24	253	4e-26	106
LOC_Os05g50310.1	TraesCS4D02G086300.1	60	75	30	0	172	246	276	350	3e-24	102
LOC_Os05g50310.1	TraesCS4A02G226800.1	64.52	62	22	0	172	233	282	343	2e-23	99.8
LOC_Os05g50310.1	TraesCS4B02G089700.1	65	60	21	0	172	231	278	337	5e-23	98.6
LOC_Os05g50310.1	TraesCS1D02G064300.1	31.61	193	79	6	43	228	25	171	7e-22	92.4
LOC_Os05g50310.1	TraesCS5A02G227100.1	63.16	57	21	0	172	228	228	284	3e-20	90.5
LOC_Os05g50310.1	TraesCS5B02G225700.1	63.16	57	21	0	172	228	234	290	3e-20	90.5
LOC_Os05g50310.1	TraesCS5D02G234600.1	63.16	57	21	0	172	228	232	288	3e-20	90.5
LOC_Os05g50310.1	TraesCS3B02G484100.1	56.94	72	30	1	23	93	3	74	8e-20	84.7
LOC_Os05g50310.1	TraesCS3A02G448100.1	55.56	72	31	1	23	93	3	74	3e-19	83.2
LOC_Os05g50310.1	TraesCS3A02G448000.1	55.56	72	31	1	23	93	3	74	3e-19	83.2
LOC_Os05g50310.1	TraesCS5A02G142700.1	64.71	51	18	0	43	93	29	79	1e-16	75.9
LOC_Os05g50310.1	TraesCS5D02G149400.1	64.71	51	18	0	43	93	29	79	1e-16	75.5
LOC_Os05g50310.1	TraesCS5B02G141400.1	64.71	51	18	0	43	93	29	79	1e-16	75.5
LOC_Os05g50310.1	TraesCS5D02G234700.1	62.75	51	18	1	43	92	21	71	8e-14	67.8
LOC_Os05g50310.1	TraesCS5A02G227200.1	62.75	51	18	1	43	92	21	71	8e-14	67.8
LOC_Os05g50310.1	TraesCS5B02G226000.1	60.78	51	19	1	43	92	21	71	7e-13	65.1
LOC_Os06g23030.1	TraesCS3A02G308700.1	43.44	122	57	3	47	168	12	121	5e-19	84
LOC_Os06g23030.1	TraesCS1B02G106800.1	39.67	184	79	8	49	212	12	183	5e-19	85.1
LOC_Os06g23030.1	TraesCS1A02G087700.1	38.37	172	76	8	47	200	12	171	7e-16	75.9
LOC_Os06g23030.1	TraesCS5D02G234600.1	53.7	162	58	6	61	205	41	202	2e-13	70.1
LOC_Os06g23030.1	TraesCS5A02G227100.1	50	162	64	5	61	205	37	198	1e-12	68.2
LOC_Os06g23030.1	TraesCS5B02G225700.1	48.48	165	65	5	61	205	40	204	1e-11	64.7
LOC_Os06g23030.1	TraesCSU02G070700.1	39.77	88	39	4	61	140	14	95	6e-08	53.1
LOC_Os06g23030.1	TraesCS4A02G264100.1	39.77	88	39	4	61	140	14	95	8e-08	52.8
LOC_Os06g23030.1	TraesCS4B02G050800.1	39.77	88	39	4	61	140	14	95	1e-07	52.8
LOC_Os06g23030.1	TraesCS5D02G149400.1	36.47	85	38	3	27	110	7	76	9e-07	47.8
LOC_Os06g23030.1	TraesCS5B02G141400.1	36.47	85	38	3	27	110	7	76	9e-07	47.8
LOC_Os06g23030.1	TraesCS5A02G142700.1	36.47	85	38	3	27	110	7	76	9e-07	47.8
LOC_Os06g23030.1	TraesCS5B02G243800.1	47.37	57	22	2	57	110	64	115	9e-07	50.4
LOC_Os06g23030.1	TraesCS5A02G246500.1	45.61	57	23	2	57	110	65	116	3e-06	48.5
LOC_Os06g23030.1	TraesCS5D02G253100.1	45.61	57	23	2	57	110	63	114	4e-06	48.5
LOC_Os06g23030.1	TraesCS1B02G448600.1	46.77	62	18	3	54	110	29	80	6e-06	47.8
LOC_Os06g23030.1	TraesCS1A02G418600.1	44.74	76	28	3	58	129	28	93	8e-06	47.4
LOC_Os08g34010.1	TraesCS1B02G106800.1	36.08	291	139	8	12	295	3	253	7e-44	156
LOC_Os08g34010.1	TraesCS1A02G087700.1	34.95	289	141	8	12	295	3	249	6e-37	137
LOC_Os08g34010.1	TraesCS1D02G426300.1	34.31	274	107	8	22	292	22	225	9e-28	112
LOC_Os08g34010.1	TraesCS5A02G227100.1	56.82	88	37	1	1	88	1	87	2e-25	107
LOC_Os08g34010.1	TraesCS5B02G225700.1	57.14	91	35	2	1	88	1	90	6e-24	102
LOC_Os08g34010.1	TraesCS5D02G234600.1	57.61	92	34	2	1	88	1	91	8e-24	102
LOC_Os08g34010.1	TraesCS1A02G418600.1	52.38	105	39	3	27	125	20	119	1e-21	93.6
LOC_Os08g34010.1	TraesCS1B02G448600.1	66.18	68	16	2	22	89	22	82	2e-19	87.8
LOC_Os08g34010.1	TraesCS3A02G308700.1	37.42	163	64	6	12	174	3	127	1e-18	84.7
LOC_Os08g34010.1	TraesCS4D02G086300.1	68.63	51	14	1	39	89	115	163	3e-17	83.6
LOC_Os08g34010.1	TraesCSU02G070700.1	50	86	38	2	38	122	14	95	3e-17	81.3
LOC_Os08g34010.1	TraesCS4A02G226800.1	68.63	51	14	1	39	89	120	168	3e-17	83.6
LOC_Os08g34010.1	TraesCS4A02G264100.1	50	86	38	2	38	122	14	95	4e-17	81.3
LOC_Os08g34010.1	TraesCS4B02G089700.1	68.63	51	14	1	39	89	118	166	4e-17	83.2
LOC_Os08g34010.1	TraesCS4B02G050800.1	50	86	38	2	38	122	14	95	5e-17	80.9
LOC_Os08g34010.1	TraesCS2D02G303900.1	44.12	102	14	2	39	103	24	119	3e-16	79.3
LOC_Os08g34010.1	TraesCS3A02G226100.1	53.33	90	28	4	39	123	44	124	3e-16	78.6
LOC_Os08g34010.1	TraesCS2B02G322200.1	44.12	102	14	2	39	103	24	119	3e-16	79.3
LOC_Os08g34010.1	TraesCS2A02G305400.1	44.12	102	14	2	39	103	24	119	3e-16	79.3
LOC_Os08g34010.1	TraesCS3B02G258400.1	53.33	90	28	4	39	123	44	124	3e-16	78.2
LOC_Os08g34010.1	TraesCS3D02G224100.1	53.49	86	34	3	39	123	44	124	4e-16	78.2
LOC_Os08g34010.1	TraesCS5A02G142700.1	61.82	55	18	1	39	93	31	82	1e-14	71.2
LOC_Os08g34010.1	TraesCS5D02G149400.1	61.82	55	18	1	39	93	31	82	1e-14	71.2
LOC_Os08g34010.1	TraesCS5B02G141400.1	61.82	55	18	1	39	93	31	82	1e-14	71.2
LOC_Os08g34010.1	TraesCS3B02G484100.1	52.24	67	30	1	23	89	9	73	3e-14	70.1
LOC_Os08g34010.1	TraesCS3A02G448100.1	52.24	67	30	1	23	89	9	73	4e-14	70.1
LOC_Os08g34010.1	TraesCS3A02G448000.1	52.24	67	30	1	23	89	9	73	4e-14	70.1
LOC_Os08g34010.1	TraesCS5D02G234700.1	51.72	58	26	1	33	90	17	72	6e-14	69.3
LOC_Os08g34010.1	TraesCS5A02G227200.1	51.72	58	26	1	33	90	17	72	6e-14	69.3
LOC_Os08g34010.1	TraesCS5B02G226000.1	51.72	58	26	1	33	90	17	72	2e-13	68.2
LOC_Os08g34010.1	TraesCS5B02G243800.1	58	50	21	0	243	292	231	280	9e-13	69.7
LOC_Os08g34010.1	TraesCS5D02G253100.1	58	50	21	0	243	292	230	279	9e-13	69.7
LOC_Os08g34010.1	TraesCS5A02G246500.1	58	50	21	0	243	292	231	280	1e-12	68.9
LOC_Os08g34010.1	TraesCS1D02G064300.1	50.82	61	29	1	233	293	106	165	4e-12	65.9
LOC_Os08g34010.1	TraesCS6B02G301000.1	56.86	51	22	0	242	292	365	415	1e-11	67.4
LOC_Os08g34010.1	TraesCS6D02G253700.1	56.76	74	29	1	16	89	198	268	1e-10	64.3
LOC_Os08g34010.1	TraesCS6A02G273700.1	70.59	51	12	1	39	89	219	266	6e-10	62.4
LOC_Os08g37400.1	TraesCS5D02G253100.1	71.02	283	67	7	17	290	18	294	1e-115	340
LOC_Os08g37400.1	TraesCS5B02G243800.1	70.42	284	68	7	17	290	18	295	7e-115	338
LOC_Os08g37400.1	TraesCS5A02G246500.1	68.53	286	70	8	17	290	18	295	2e-105	315
LOC_Os08g37400.1	TraesCS4A02G226800.1	48.54	239	100	6	61	288	118	344	3e-53	182
LOC_Os08g37400.1	TraesCS4D02G086300.1	47.13	244	95	5	61	288	113	338	1e-51	178
LOC_Os08g37400.1	TraesCS4B02G089700.1	46.69	242	94	5	61	286	116	338	9e-51	176
LOC_Os08g37400.1	TraesCS1D02G426300.1	39.15	258	83	8	51	283	25	233	6e-42	149
LOC_Os08g37400.1	TraesCS1A02G418600.1	42.98	235	79	9	56	283	25	211	2e-39	141
LOC_Os08g37400.1	TraesCS3A02G226100.1	36.94	222	87	5	63	284	44	212	6e-36	132
LOC_Os08g37400.1	TraesCS3D02G224100.1	38.12	223	85	6	62	284	43	212	9e-36	132
LOC_Os08g37400.1	TraesCS3B02G258400.1	35.39	243	104	6	42	284	23	212	3e-35	131
LOC_Os08g37400.1	TraesCS2A02G305400.1	37.19	242	90	6	62	286	23	219	4e-35	132
LOC_Os08g37400.1	TraesCS2D02G303900.1	37.19	242	90	6	62	286	23	219	4e-35	132
LOC_Os08g37400.1	TraesCS6B02G301000.1	40	260	126	6	32	283	186	423	6e-31	122
LOC_Os08g37400.1	TraesCSU02G070700.1	35.65	230	80	7	63	282	15	186	1e-28	113
LOC_Os08g37400.1	TraesCS4A02G264100.1	38.33	227	76	7	63	282	15	184	2e-28	112
LOC_Os08g37400.1	TraesCS4B02G050800.1	38.7	230	71	8	63	282	15	184	4e-28	112
LOC_Os08g37400.1	TraesCS3A02G308700.1	30.18	222	90	4	63	282	25	183	6e-23	96.3
LOC_Os08g37400.1	TraesCS2B02G322200.1	64.18	67	23	1	221	286	153	219	7e-21	92
LOC_Os08g37400.1	TraesCS6A02G273700.1	68.97	58	18	0	226	283	363	420	2e-20	92.4
LOC_Os08g37400.1	TraesCS6D02G253700.1	68.97	58	18	0	226	283	365	422	4e-20	91.7
LOC_Os08g37400.1	TraesCS5B02G225700.1	56.06	66	29	0	219	284	227	292	1e-19	89.4
LOC_Os08g37400.1	TraesCS5A02G227100.1	56.06	66	29	0	219	284	221	286	1e-19	89.4
LOC_Os08g37400.1	TraesCS3A02G448100.1	51.32	76	37	0	49	124	11	86	2e-17	78.2
LOC_Os08g37400.1	TraesCS3A02G448000.1	51.32	76	37	0	49	124	11	86	2e-17	78.2
LOC_Os08g37400.1	TraesCS3B02G484100.1	52.86	70	33	0	49	118	11	80	8e-17	76.6
LOC_Os08g37400.1	TraesCS5D02G149400.1	66.04	53	17	1	63	115	31	82	1e-16	76.3
LOC_Os08g37400.1	TraesCS5B02G141400.1	66.04	53	17	1	63	115	31	82	1e-16	76.3
LOC_Os08g37400.1	TraesCS5A02G142700.1	66.04	53	17	1	63	115	31	82	1e-16	76.3
LOC_Os08g37400.1	TraesCS5D02G234700.1	63.46	52	19	0	60	111	20	71	4e-16	74.7
LOC_Os08g37400.1	TraesCS5A02G227200.1	63.46	52	19	0	60	111	20	71	4e-16	74.7
LOC_Os08g37400.1	TraesCS5B02G226000.1	63.46	52	19	0	60	111	20	71	6e-16	73.9
LOC_Os08g37400.1	TraesCS1B02G448600.1	64.58	48	17	0	236	283	187	234	3e-15	75.5
LOC_Os08g37400.1	TraesCS5D02G234600.1	66	50	15	1	63	110	42	91	3e-15	77
LOC_Os08g37400.1	TraesCS1A02G087700.1	46.67	75	38	1	39	111	3	77	7e-14	72
LOC_Os08g37400.1	TraesCS1B02G106800.1	58.49	53	20	1	61	111	23	75	2e-13	70.5
LOC_Os08g37400.1	TraesCS1D02G064300.1	31.78	107	69	2	39	141	3	109	2e-09	57.4
LOC_Os09g24810.1	TraesCS5D02G234700.1	76.92	91	9	2	2	91	1	80	4e-40	133
LOC_Os09g24810.1	TraesCS5A02G227200.1	76.92	91	9	2	2	91	1	80	4e-40	133
LOC_Os09g24810.1	TraesCS5B02G226000.1	74.44	90	13	1	2	91	1	80	2e-39	131
LOC_Os09g24810.1	TraesCS5D02G149400.1	57.5	80	17	4	22	100	29	92	2e-16	72.4
LOC_Os09g24810.1	TraesCS5B02G141400.1	57.5	80	17	4	22	100	29	92	2e-16	72.4
LOC_Os09g24810.1	TraesCS5A02G142700.1	55	80	19	4	22	100	29	92	6e-16	70.9
LOC_Os09g24810.1	TraesCS5B02G243800.1	48.84	86	27	2	21	106	66	134	1e-15	72.8
LOC_Os09g24810.1	TraesCS1B02G106800.1	47.3	74	31	1	10	83	11	76	3e-15	71.6
LOC_Os09g24810.1	TraesCS1A02G087700.1	45.45	77	34	1	7	83	10	78	1e-14	69.7
LOC_Os09g24810.1	TraesCS5D02G253100.1	56.45	62	17	1	21	82	65	116	2e-14	69.7
LOC_Os09g24810.1	TraesCS3B02G484100.1	53.52	71	21	2	22	91	23	82	7e-14	65.5
LOC_Os09g24810.1	TraesCS3A02G448100.1	53.52	71	21	2	22	91	23	82	7e-14	65.5
LOC_Os09g24810.1	TraesCS3A02G448000.1	53.52	71	21	2	22	91	23	82	7e-14	65.5
LOC_Os09g24810.1	TraesCS1A02G418600.1	55.74	61	14	1	22	82	30	77	9e-14	67
LOC_Os09g24810.1	TraesCS5A02G246500.1	45.35	86	30	2	21	106	67	135	1e-13	67.4
LOC_Os09g24810.1	TraesCS1D02G426300.1	55.74	61	14	1	22	82	35	82	4e-13	65.1
LOC_Os09g24810.1	TraesCS3A02G308700.1	47.22	72	27	2	15	83	13	76	2e-12	62.8
LOC_Os09g24810.1	TraesCS1B02G448600.1	54.1	61	15	1	22	82	35	82	2e-12	63.2
LOC_Os09g24810.1	TraesCS4A02G226800.1	49.18	61	21	1	22	82	118	168	3e-12	64.3
LOC_Os09g24810.1	TraesCS4D02G086300.1	49.18	61	21	1	22	82	113	163	3e-12	64.3
LOC_Os09g24810.1	TraesCS4B02G089700.1	49.18	61	21	1	22	82	116	166	3e-12	64.3
LOC_Os09g24810.1	TraesCS2B02G322200.1	51.67	60	15	1	23	82	23	68	6e-12	62.8
LOC_Os09g24810.1	TraesCS2D02G303900.1	51.67	60	15	1	23	82	23	68	6e-12	62.4
LOC_Os09g24810.1	TraesCS2A02G305400.1	51.67	60	15	1	23	82	23	68	7e-12	62.4
LOC_Os09g24810.1	TraesCS3B02G258400.1	53.23	62	12	2	23	82	43	89	8e-12	61.2
LOC_Os09g24810.1	TraesCS3D02G224100.1	53.23	62	12	2	23	82	43	89	1e-11	61.2
LOC_Os09g24810.1	TraesCS3A02G226100.1	53.23	62	12	2	23	82	43	89	1e-11	60.8
LOC_Os09g24810.1	TraesCS5D02G234600.1	48.39	62	24	1	24	85	42	95	2e-11	62
LOC_Os09g24810.1	TraesCS5B02G225700.1	48.39	62	24	1	24	85	41	94	2e-11	62
LOC_Os09g24810.1	TraesCS5A02G227100.1	48.39	62	24	1	24	85	38	91	2e-11	61.6
LOC_Os09g24810.1	TraesCS1D02G064300.1	37.97	79	41	2	7	85	10	80	3e-09	53.5
LOC_Os09g24810.1	TraesCS4A02G264100.1	47.46	59	19	1	24	82	15	61	1e-08	52.8
LOC_Os09g24810.1	TraesCS4B02G050800.1	47.46	59	19	1	24	82	15	61	1e-08	52.8
LOC_Os09g24810.1	TraesCSU02G070700.1	47.46	59	19	1	24	82	15	61	1e-08	52.8
LOC_Os09g24820.1	TraesCS5B02G225700.1	55.89	399	109	12	1	341	1	390	1e-92	286
LOC_Os09g24820.1	TraesCS5D02G234600.1	57.07	396	106	14	1	341	1	387	2e-90	281
LOC_Os09g24820.1	TraesCS5A02G227100.1	56.2	395	107	13	1	341	1	383	3e-89	278
LOC_Os09g24820.1	TraesCS1B02G106800.1	47.46	295	114	11	4	279	1	273	4e-68	220
LOC_Os09g24820.1	TraesCS1A02G087700.1	44.97	318	124	12	4	304	1	284	4e-61	202
LOC_Os09g24820.1	TraesCS5B02G243800.1	41.46	246	108	7	36	265	64	289	9e-42	151
LOC_Os09g24820.1	TraesCS5D02G253100.1	41.94	248	104	8	36	265	63	288	2e-41	150
LOC_Os09g24820.1	TraesCS5A02G246500.1	41.67	240	115	7	36	265	65	289	9e-41	149
LOC_Os09g24820.1	TraesCS1A02G418600.1	42.31	234	87	7	34	265	25	212	2e-37	137
LOC_Os09g24820.1	TraesCS3A02G308700.1	35.38	260	91	7	4	263	1	183	5e-37	135
LOC_Os09g24820.1	TraesCS2D02G303900.1	40	225	104	5	41	265	24	217	1e-36	137
LOC_Os09g24820.1	TraesCS2B02G322200.1	40	225	104	5	41	265	24	217	2e-36	137
LOC_Os09g24820.1	TraesCS2A02G305400.1	40	225	104	5	41	265	24	217	2e-36	137
LOC_Os09g24820.1	TraesCS1D02G426300.1	40.93	237	107	7	32	265	28	234	2e-35	133
LOC_Os09g24820.1	TraesCS1B02G448600.1	41.13	248	92	8	32	265	28	235	3e-29	116
LOC_Os09g24820.1	TraesCS4D02G086300.1	67.8	59	19	0	207	265	276	334	1e-22	99.4
LOC_Os09g24820.1	TraesCS4B02G089700.1	67.8	59	19	0	207	265	278	336	2e-22	99
LOC_Os09g24820.1	TraesCS4A02G226800.1	66.67	60	20	0	207	266	282	341	2e-22	98.6
LOC_Os09g24820.1	TraesCS1D02G064300.1	54.12	85	34	2	181	265	94	173	9e-20	87.4
LOC_Os09g24820.1	TraesCS3B02G258400.1	57.14	63	27	0	206	268	153	215	1e-18	85.5
LOC_Os09g24820.1	TraesCS6A02G273700.1	62.07	58	22	0	207	264	363	420	2e-18	88.2
LOC_Os09g24820.1	TraesCS6B02G301000.1	62.07	58	22	0	207	264	366	423	2e-18	87.8
LOC_Os09g24820.1	TraesCS6D02G253700.1	62.07	58	22	0	207	264	365	422	3e-18	87.4
LOC_Os09g24820.1	TraesCS3A02G226100.1	55.56	63	28	0	206	268	153	215	7e-18	83.2
LOC_Os09g24820.1	TraesCS3D02G224100.1	55.56	63	28	0	206	268	153	215	7e-18	83.2
LOC_Os09g24820.1	TraesCS4A02G264100.1	50.63	79	30	3	40	113	14	88	5e-16	78.2
LOC_Os09g24820.1	TraesCSU02G070700.1	50.63	79	30	3	40	113	14	88	6e-16	77.8
LOC_Os09g24820.1	TraesCS4B02G050800.1	50.63	79	30	3	40	113	14	88	8e-16	77.4
LOC_Os09g24820.1	TraesCS5A02G142700.1	59.26	54	19	1	41	94	31	81	6e-15	72.4
LOC_Os09g24820.1	TraesCS5D02G149400.1	59.26	54	19	1	41	94	31	81	7e-15	72
LOC_Os09g24820.1	TraesCS5B02G141400.1	59.26	54	19	1	41	94	31	81	7e-15	72
LOC_Os09g24820.1	TraesCS3B02G484100.1	47.83	69	34	1	23	91	7	73	4e-13	67.4
LOC_Os09g24820.1	TraesCS3A02G448100.1	47.83	69	34	1	23	91	7	73	4e-13	67.4
LOC_Os09g24820.1	TraesCS3A02G448000.1	47.83	69	34	1	23	91	7	73	4e-13	67.4
LOC_Os09g24820.1	TraesCS5D02G234700.1	51.92	52	23	1	41	92	23	72	2e-12	65.5
LOC_Os09g24820.1	TraesCS5A02G227200.1	51.92	52	23	1	41	92	23	72	2e-12	65.5
LOC_Os09g24820.1	TraesCS5B02G226000.1	51.92	52	23	1	41	92	23	72	4e-12	64.7
LOC_Os09g29130.1	TraesCS5D02G253100.1	81.43	280	34	9	15	279	18	294	7e-133	384
LOC_Os09g29130.1	TraesCS5B02G243800.1	80.78	281	35	9	15	279	18	295	6e-132	381
LOC_Os09g29130.1	TraesCS5A02G246500.1	78.09	283	39	9	15	279	18	295	3e-120	352
LOC_Os09g29130.1	TraesCS4A02G226800.1	47.06	238	98	5	56	277	119	344	6e-53	181
LOC_Os09g29130.1	TraesCS4D02G086300.1	48.29	234	100	5	56	277	114	338	1e-52	180
LOC_Os09g29130.1	TraesCS4B02G089700.1	48.28	232	98	5	56	275	117	338	1e-51	178
LOC_Os09g29130.1	TraesCS1D02G426300.1	43.23	229	87	8	56	272	36	233	1e-42	150
LOC_Os09g29130.1	TraesCS1A02G418600.1	44.8	221	84	7	53	272	28	211	3e-40	143
LOC_Os09g29130.1	TraesCS3A02G226100.1	38.99	218	85	5	56	273	43	212	3e-38	139
LOC_Os09g29130.1	TraesCS3D02G224100.1	38.53	218	86	4	56	273	43	212	1e-37	137
LOC_Os09g29130.1	TraesCS3B02G258400.1	38.07	218	87	4	56	273	43	212	4e-37	135
LOC_Os09g29130.1	TraesCS2A02G305400.1	40.71	226	99	8	56	275	23	219	2e-36	135
LOC_Os09g29130.1	TraesCS2D02G303900.1	40.71	226	99	8	56	275	23	219	2e-36	135
LOC_Os09g29130.1	TraesCS2B02G322200.1	40.81	223	103	8	56	275	23	219	2e-36	135
LOC_Os09g29130.1	TraesCS1B02G448600.1	38.72	266	111	7	24	272	4	234	5e-35	130
LOC_Os09g29130.1	TraesCS6B02G301000.1	42.15	242	116	6	34	272	203	423	6e-34	131
LOC_Os09g29130.1	TraesCS6A02G273700.1	41.32	242	121	6	34	272	197	420	1e-31	124
LOC_Os09g29130.1	TraesCSU02G070700.1	37.39	222	82	6	57	271	15	186	1e-29	115
LOC_Os09g29130.1	TraesCS4A02G264100.1	37.56	221	81	6	57	271	15	184	2e-28	112
LOC_Os09g29130.1	TraesCS4B02G050800.1	37.56	221	81	6	57	271	15	184	2e-28	112
LOC_Os09g29130.1	TraesCS1B02G106800.1	31.02	245	143	7	49	271	17	257	5e-26	106
LOC_Os09g29130.1	TraesCS3A02G308700.1	31.34	217	89	5	57	271	25	183	7e-24	98.6
LOC_Os09g29130.1	TraesCS6D02G253700.1	72.41	58	16	0	215	272	365	422	2e-21	95.5
LOC_Os09g29130.1	TraesCS5D02G234600.1	56.06	66	29	0	208	273	225	290	4e-20	90.9
LOC_Os09g29130.1	TraesCS5B02G225700.1	56.06	66	29	0	208	273	227	292	4e-20	90.5
LOC_Os09g29130.1	TraesCS5A02G227100.1	56.06	66	29	0	208	273	221	286	4e-20	90.5
LOC_Os09g29130.1	TraesCS5D02G234700.1	63.64	55	20	0	51	105	17	71	7e-17	76.6
LOC_Os09g29130.1	TraesCS5A02G227200.1	63.64	55	20	0	51	105	17	71	7e-17	76.6
LOC_Os09g29130.1	TraesCS5B02G226000.1	63.64	55	20	0	51	105	17	71	2e-16	75.5
LOC_Os09g29130.1	TraesCS5D02G149400.1	61.11	54	20	1	57	110	31	83	1e-15	73.2
LOC_Os09g29130.1	TraesCS5B02G141400.1	61.11	54	20	1	57	110	31	83	1e-15	73.2
LOC_Os09g29130.1	TraesCS5A02G142700.1	61.11	54	20	1	57	110	31	83	1e-15	73.2
LOC_Os09g29130.1	TraesCS3A02G448100.1	60.78	51	20	0	56	106	24	74	6e-14	68.6
LOC_Os09g29130.1	TraesCS3A02G448000.1	60.78	51	20	0	56	106	24	74	6e-14	68.6
LOC_Os09g29130.1	TraesCS3B02G484100.1	60.78	51	20	0	56	106	24	74	7e-14	68.6
LOC_Os09g29130.1	TraesCS1A02G087700.1	50.85	59	27	1	49	105	19	77	3e-12	67.4
LOC_Os09g29130.1	TraesCS1D02G064300.1	33.71	89	55	2	187	271	83	171	1e-08	55.5
LOC_Os11g03420.1	TraesCS5A02G142700.1	71.72	99	21	3	1	99	1	92	3e-40	133
LOC_Os11g03420.1	TraesCS5D02G149400.1	70.71	99	22	3	1	99	1	92	1e-39	132
LOC_Os11g03420.1	TraesCS5B02G141400.1	70.71	99	22	3	1	99	1	92	1e-39	132
LOC_Os11g03420.1	TraesCS5D02G234700.1	68.18	66	20	1	33	98	21	85	5e-23	89.4
LOC_Os11g03420.1	TraesCS5A02G227200.1	68.18	66	20	1	33	98	21	85	5e-23	89.4
LOC_Os11g03420.1	TraesCS5B02G226000.1	66.67	66	21	1	33	98	21	85	2e-22	87.4
LOC_Os11g03420.1	TraesCS3B02G484100.1	55.29	85	28	2	1	85	1	75	2e-21	85.1
LOC_Os11g03420.1	TraesCS3A02G448100.1	55.29	85	28	2	1	85	1	75	3e-21	84.7
LOC_Os11g03420.1	TraesCS3A02G448000.1	55.29	85	28	2	1	85	1	75	3e-21	84.7
LOC_Os11g03420.1	TraesCS5B02G243800.1	69.64	56	17	0	34	89	68	123	6e-21	87.4
LOC_Os11g03420.1	TraesCS4D02G086300.1	66.67	54	18	0	33	86	113	166	3e-20	86.3
LOC_Os11g03420.1	TraesCS5D02G253100.1	67.86	56	18	0	34	89	67	122	3e-20	85.5
LOC_Os11g03420.1	TraesCS4A02G226800.1	66.67	54	18	0	33	86	118	171	3e-20	86.3
LOC_Os11g03420.1	TraesCS4B02G089700.1	66.67	54	18	0	33	86	116	169	3e-20	86.3
LOC_Os11g03420.1	TraesCS5A02G246500.1	66.07	56	19	0	34	89	69	124	2e-19	83.2
LOC_Os11g03420.1	TraesCS1D02G426300.1	60.56	71	21	2	14	84	20	83	5e-18	78.6
LOC_Os11g03420.1	TraesCS1B02G448600.1	72.55	51	11	1	34	84	36	83	1e-17	77.4
LOC_Os11g03420.1	TraesCS1A02G418600.1	67.86	56	15	1	29	84	26	78	2e-17	77.4
LOC_Os11g03420.1	TraesCS3B02G258400.1	52.11	71	25	2	14	84	29	90	1e-14	69.3
LOC_Os11g03420.1	TraesCS3D02G224100.1	52.11	71	25	2	14	84	29	90	1e-14	68.9
LOC_Os11g03420.1	TraesCS3A02G226100.1	52.11	71	25	2	14	84	29	90	1e-14	68.9
LOC_Os11g03420.1	TraesCS1B02G106800.1	49.32	73	33	2	13	83	5	75	1e-14	69.3
LOC_Os11g03420.1	TraesCS2D02G303900.1	54.24	59	23	1	34	92	23	77	5e-14	68.2
LOC_Os11g03420.1	TraesCS2A02G305400.1	54.24	59	23	1	34	92	23	77	6e-14	67.8
LOC_Os11g03420.1	TraesCS2B02G322200.1	60	50	16	1	34	83	23	68	6e-14	67.8
LOC_Os11g03420.1	TraesCS4A02G264100.1	61.22	49	17	1	35	83	15	61	4e-13	64.7
LOC_Os11g03420.1	TraesCS5D02G234600.1	62	50	17	1	35	82	42	91	4e-13	66.6
LOC_Os11g03420.1	TraesCS4B02G050800.1	61.22	49	17	1	35	83	15	61	4e-13	64.7
LOC_Os11g03420.1	TraesCSU02G070700.1	57.14	56	22	1	35	90	15	68	4e-13	64.7
LOC_Os11g03420.1	TraesCS5B02G225700.1	62	50	17	1	35	82	41	90	5e-13	66.2
LOC_Os11g03420.1	TraesCS5A02G227100.1	62	50	17	1	35	82	38	87	6e-13	66.2
LOC_Os11g03420.1	TraesCS3A02G308700.1	48.65	74	30	3	14	83	6	75	7e-13	63.5
LOC_Os11g03420.1	TraesCS1A02G087700.1	45.21	73	38	1	13	83	5	77	2e-12	63.9
LOC_Os11g03420.1	TraesCS6B02G301000.1	70.59	51	14	1	34	84	224	273	1e-10	60.1
LOC_Os11g03420.1	TraesCS6A02G273700.1	70.59	51	14	1	34	84	218	267	1e-10	59.7
LOC_Os11g03420.1	TraesCS6D02G253700.1	70.59	51	14	1	34	84	220	269	1e-10	59.7
LOC_Os11g03420.1	TraesCS1D02G064300.1	45.1	51	26	1	33	81	25	75	2e-07	48.1
LOC_Os11g13930.1	TraesCS4D02G086300.1	60.85	424	99	16	1	412	1	369	3e-125	373
LOC_Os11g13930.1	TraesCS4A02G226800.1	61.11	414	105	14	1	389	1	383	2e-117	353
LOC_Os11g13930.1	TraesCS4B02G089700.1	59.52	415	106	15	1	389	1	379	1e-114	346
LOC_Os11g13930.1	TraesCS5D02G253100.1	43.73	263	82	6	138	366	63	293	8e-52	180
LOC_Os11g13930.1	TraesCS5B02G243800.1	43.35	263	83	7	138	366	64	294	4e-51	178
LOC_Os11g13930.1	TraesCS5A02G246500.1	46.18	249	95	7	138	366	65	294	1e-50	177
LOC_Os11g13930.1	TraesCS1D02G426300.1	43.1	232	101	7	136	361	28	234	3e-43	156
LOC_Os11g13930.1	TraesCS3B02G258400.1	42.15	223	71	8	144	361	43	212	2e-39	145
LOC_Os11g13930.1	TraesCS3A02G226100.1	40.36	223	75	6	144	361	43	212	2e-38	142
LOC_Os11g13930.1	TraesCS2D02G303900.1	40.79	228	96	5	144	363	23	219	2e-38	144
LOC_Os11g13930.1	TraesCS2A02G305400.1	40.79	228	96	5	144	363	23	219	2e-38	144
LOC_Os11g13930.1	TraesCS3D02G224100.1	41.26	223	73	7	144	361	43	212	2e-38	142
LOC_Os11g13930.1	TraesCS2B02G322200.1	40.35	228	97	5	144	363	23	219	6e-38	142
LOC_Os11g13930.1	TraesCS1B02G448600.1	40.09	232	109	6	136	361	28	235	8e-36	135
LOC_Os11g13930.1	TraesCS1A02G418600.1	39.74	229	92	7	138	361	25	212	2e-34	130
LOC_Os11g13930.1	TraesCSU02G070700.1	39.82	221	78	5	145	359	15	186	1e-32	126
LOC_Os11g13930.1	TraesCS4B02G050800.1	39.21	227	69	6	145	359	15	184	6e-31	121
LOC_Os11g13930.1	TraesCS4A02G264100.1	39.21	227	69	6	145	359	15	184	8e-31	121
LOC_Os11g13930.1	TraesCS6D02G253700.1	71.43	70	19	1	303	372	365	433	6e-23	102
LOC_Os11g13930.1	TraesCS5D02G234600.1	65.57	61	21	0	302	362	231	291	8e-22	97.8
LOC_Os11g13930.1	TraesCS5B02G225700.1	65.57	61	21	0	302	362	233	293	1e-21	97.8
LOC_Os11g13930.1	TraesCS5A02G227100.1	65.57	61	21	0	302	362	227	287	1e-21	97.8
LOC_Os11g13930.1	TraesCS1D02G064300.1	30	220	82	6	143	361	25	173	1e-18	85.5
LOC_Os11g13930.1	TraesCS5D02G234700.1	63.46	52	19	0	142	193	20	71	4e-18	82
LOC_Os11g13930.1	TraesCS5A02G227200.1	63.46	52	19	0	142	193	20	71	4e-18	82
LOC_Os11g13930.1	TraesCS5B02G226000.1	65.38	52	18	0	142	193	20	71	1e-17	80.9
LOC_Os11g13930.1	TraesCS5D02G149400.1	57.14	63	26	1	140	202	26	87	2e-16	77.4
LOC_Os11g13930.1	TraesCS5B02G141400.1	57.14	63	26	1	140	202	26	87	2e-16	77.4
LOC_Os11g13930.1	TraesCS5A02G142700.1	55.56	63	27	1	140	202	26	87	1e-15	75.5
LOC_Os11g13930.1	TraesCS1B02G106800.1	60.38	53	19	1	143	193	23	75	2e-13	72
LOC_Os11g13930.1	TraesCS3A02G308700.1	58.82	51	19	1	145	193	25	75	4e-13	70.1
LOC_Os11g13930.1	TraesCS3B02G484100.1	50	66	32	1	137	201	17	82	5e-13	67.8
LOC_Os11g13930.1	TraesCS3A02G448100.1	52.54	59	28	0	137	195	17	75	5e-13	67.8
LOC_Os11g13930.1	TraesCS3A02G448000.1	52.54	59	28	0	137	195	17	75	5e-13	67.8
LOC_Os11g13930.1	TraesCS1A02G087700.1	57.69	52	20	1	144	193	26	77	9e-12	67.4
LOC_Os11g13930.1	TraesCS6B02G301000.1	64.71	51	17	1	144	194	224	273	6e-08	56.6
LOC_Os11g13930.1	TraesCS6A02G273700.1	64.71	51	17	1	144	194	218	267	7e-08	56.2
LOC_Os12g03110.1	TraesCS5A02G142700.1	70.71	99	22	3	1	99	1	92	2e-39	131
LOC_Os12g03110.1	TraesCS5D02G149400.1	69.7	99	23	3	1	99	1	92	8e-39	129
LOC_Os12g03110.1	TraesCS5B02G141400.1	69.7	99	23	3	1	99	1	92	8e-39	129
LOC_Os12g03110.1	TraesCS5D02G234700.1	65.15	66	22	1	33	98	21	85	5e-22	86.7
LOC_Os12g03110.1	TraesCS5A02G227200.1	65.15	66	22	1	33	98	21	85	5e-22	86.7
LOC_Os12g03110.1	TraesCS5B02G226000.1	63.64	66	23	1	33	98	21	85	3e-21	84.7
LOC_Os12g03110.1	TraesCS3B02G484100.1	54.12	85	29	2	1	85	1	75	1e-20	83.2
LOC_Os12g03110.1	TraesCS3A02G448100.1	54.12	85	29	2	1	85	1	75	2e-20	82.8
LOC_Os12g03110.1	TraesCS3A02G448000.1	54.12	85	29	2	1	85	1	75	2e-20	82.8
LOC_Os12g03110.1	TraesCS5B02G243800.1	66.07	56	19	0	34	89	68	123	9e-20	84
LOC_Os12g03110.1	TraesCS5D02G253100.1	64.29	56	20	0	34	89	67	122	3e-19	82.4
LOC_Os12g03110.1	TraesCS4D02G086300.1	62.96	54	20	0	33	86	113	166	5e-19	82.8
LOC_Os12g03110.1	TraesCS4A02G226800.1	62.96	54	20	0	33	86	118	171	5e-19	82.8
LOC_Os12g03110.1	TraesCS4B02G089700.1	62.96	54	20	0	33	86	116	169	7e-19	82.8
LOC_Os12g03110.1	TraesCS5A02G246500.1	62.5	56	21	0	34	89	69	124	2e-18	80.1
LOC_Os12g03110.1	TraesCS1D02G426300.1	59.15	71	22	2	14	84	20	83	3e-17	76.6
LOC_Os12g03110.1	TraesCS1B02G448600.1	70.59	51	12	1	34	84	36	83	9e-17	75.1
LOC_Os12g03110.1	TraesCS1A02G418600.1	66.07	56	16	1	29	84	26	78	9e-17	75.1
LOC_Os12g03110.1	TraesCS2D02G303900.1	54.24	59	23	1	34	92	23	77	4e-14	68.2
LOC_Os12g03110.1	TraesCS2A02G305400.1	54.24	59	23	1	34	92	23	77	5e-14	68.2
LOC_Os12g03110.1	TraesCS2B02G322200.1	60	50	16	1	34	83	23	68	6e-14	67.8
LOC_Os12g03110.1	TraesCS1B02G106800.1	47.95	73	34	2	13	83	5	75	9e-14	67.4
LOC_Os12g03110.1	TraesCS3B02G258400.1	49.3	71	27	2	14	84	29	90	1e-13	66.2
LOC_Os12g03110.1	TraesCS3D02G224100.1	49.3	71	27	2	14	84	29	90	2e-13	65.9
LOC_Os12g03110.1	TraesCS3A02G226100.1	49.3	71	27	2	14	84	29	90	2e-13	65.9
LOC_Os12g03110.1	TraesCS4A02G264100.1	61.22	49	17	1	35	83	15	61	6e-13	64.3
LOC_Os12g03110.1	TraesCSU02G070700.1	61.22	49	17	1	35	83	15	61	6e-13	64.3
LOC_Os12g03110.1	TraesCS4B02G050800.1	61.22	49	17	1	35	83	15	61	6e-13	64.3
LOC_Os12g03110.1	TraesCS5D02G234600.1	60	50	18	1	35	82	42	91	2e-12	64.3
LOC_Os12g03110.1	TraesCS5B02G225700.1	60	50	18	1	35	82	41	90	3e-12	64.3
LOC_Os12g03110.1	TraesCS5A02G227100.1	60	50	18	1	35	82	38	87	3e-12	63.9
LOC_Os12g03110.1	TraesCS3A02G308700.1	47.3	74	31	3	14	83	6	75	5e-12	61.2
LOC_Os12g03110.1	TraesCS1A02G087700.1	45.33	75	35	2	13	83	5	77	6e-12	62
LOC_Os12g03110.1	TraesCS6B02G301000.1	70.59	51	14	1	34	84	224	273	7e-11	60.5
LOC_Os12g03110.1	TraesCS6A02G273700.1	70.59	51	14	1	34	84	218	267	8e-11	60.5
LOC_Os12g03110.1	TraesCS6D02G253700.1	70.59	51	14	1	34	84	220	269	9e-11	60.1
LOC_Os12g03110.1	TraesCS1D02G064300.1	45.1	51	26	1	33	81	25	75	3e-07	47.8
LOC_Os12g10630.1	TraesCS4D02G086300.1	46.33	313	81	8	1	242	29	325	6e-69	224
LOC_Os12g10630.1	TraesCS4B02G089700.1	45.83	312	83	8	1	242	32	327	3e-68	222
LOC_Os12g10630.1	TraesCS4A02G226800.1	44.65	318	80	9	1	242	34	331	2e-66	217
LOC_Os12g10630.1	TraesCS5D02G253100.1	42.34	248	96	5	40	242	34	279	2e-47	165
LOC_Os12g10630.1	TraesCS5B02G243800.1	42.17	249	96	5	40	242	34	280	5e-46	161
LOC_Os12g10630.1	TraesCS5A02G246500.1	43.38	219	70	4	72	242	68	280	6e-43	153
LOC_Os12g10630.1	TraesCS1D02G426300.1	39.21	227	91	5	50	242	12	225	6e-37	136
LOC_Os12g10630.1	TraesCS2D02G303900.1	41.05	190	88	4	73	242	23	208	1e-34	130
LOC_Os12g10630.1	TraesCS2B02G322200.1	41.05	190	88	4	73	242	23	208	2e-34	130
LOC_Os12g10630.1	TraesCS2A02G305400.1	41.05	190	88	4	73	242	23	208	2e-34	130
LOC_Os12g10630.1	TraesCSU02G070700.1	46.63	178	73	7	74	242	15	179	2e-34	129
LOC_Os12g10630.1	TraesCS3A02G226100.1	43	200	91	6	51	242	19	203	3e-34	128
LOC_Os12g10630.1	TraesCS3D02G224100.1	43	200	91	6	51	242	19	203	9e-34	127
LOC_Os12g10630.1	TraesCS3B02G258400.1	43	200	91	6	51	242	19	203	2e-33	126
LOC_Os12g10630.1	TraesCS4B02G050800.1	44.94	178	74	6	74	242	15	177	3e-31	120
LOC_Os12g10630.1	TraesCS4A02G264100.1	46.07	178	72	7	74	242	15	177	9e-31	119
LOC_Os12g10630.1	TraesCS1A02G418600.1	40	215	84	6	50	242	12	203	8e-29	113
LOC_Os12g10630.1	TraesCS1B02G448600.1	38.5	226	95	5	50	242	12	226	9e-28	111
LOC_Os12g10630.1	TraesCS6B02G301000.1	42.44	205	88	6	64	242	215	415	4e-25	106
LOC_Os12g10630.1	TraesCS3A02G308700.1	34.88	172	89	3	74	242	25	176	2e-23	97.4
LOC_Os12g10630.1	TraesCS6A02G273700.1	38.89	198	90	5	73	242	218	412	5e-23	100
LOC_Os12g10630.1	TraesCS6D02G253700.1	41.41	198	85	5	73	242	220	414	5e-23	100
LOC_Os12g10630.1	TraesCS1D02G064300.1	30.05	183	89	5	64	242	17	164	2e-18	83.6
LOC_Os12g10630.1	TraesCS5D02G234700.1	60.38	53	21	0	68	120	17	69	2e-15	72.8
LOC_Os12g10630.1	TraesCS5A02G227200.1	60.38	53	21	0	68	120	17	69	2e-15	72.8
LOC_Os12g10630.1	TraesCS5B02G226000.1	60	55	22	0	68	122	17	71	3e-15	72
LOC_Os12g10630.1	TraesCS5D02G234600.1	66	50	15	1	74	121	42	91	1e-14	75.5
LOC_Os12g10630.1	TraesCS5B02G225700.1	66	50	15	1	74	121	41	90	1e-14	75.1
LOC_Os12g10630.1	TraesCS5A02G227100.1	66	50	15	1	74	121	38	87	1e-14	75.1
LOC_Os12g10630.1	TraesCS5A02G142700.1	58.49	53	21	1	74	126	31	82	8e-14	68.6
LOC_Os12g10630.1	TraesCS5D02G149400.1	58.49	53	21	1	74	126	31	82	9e-14	68.2
LOC_Os12g10630.1	TraesCS5B02G141400.1	58.49	53	21	1	74	126	31	82	9e-14	68.2
LOC_Os12g10630.1	TraesCS1B02G106800.1	52.38	63	27	2	72	132	23	84	5e-13	69.7
LOC_Os12g10630.1	TraesCS3B02G484100.1	51.61	62	26	2	65	124	16	75	7e-13	65.9
LOC_Os12g10630.1	TraesCS3A02G448100.1	53.33	60	24	2	67	124	18	75	9e-13	65.9
LOC_Os12g10630.1	TraesCS3A02G448000.1	53.33	60	24	2	67	124	18	75	9e-13	65.9
LOC_Os12g10630.1	TraesCS1A02G087700.1	52.54	59	26	1	68	124	21	79	4e-12	67.4
AT2g02540.1	TraesCS5B02G243800.1	43.78	233	98	6	86	288	68	297	1e-55	187
AT2g02540.1	TraesCS5D02G253100.1	43.78	233	98	6	86	288	67	296	3e-55	186
AT2g02540.1	TraesCS5A02G246500.1	42.67	232	101	5	86	288	69	297	1e-52	179
AT2g02540.1	TraesCS4D02G086300.1	42.36	229	100	3	85	284	113	338	4e-52	180
AT2g02540.1	TraesCS4B02G089700.1	44.05	227	94	4	85	282	116	338	5e-51	177
AT2g02540.1	TraesCS4A02G226800.1	42.86	231	97	5	85	284	118	344	5e-50	175
AT2g02540.1	TraesCS1D02G426300.1	40.64	219	84	8	85	278	35	232	7e-45	157
AT2g02540.1	TraesCS3D02G224100.1	39.09	220	107	7	65	284	24	216	1e-43	154
AT2g02540.1	TraesCS3A02G226100.1	37.23	231	96	7	65	284	24	216	1e-43	154
AT2g02540.1	TraesCS3B02G258400.1	39.09	220	107	7	65	284	24	216	6e-43	152
AT2g02540.1	TraesCS2B02G322200.1	39.53	215	108	7	86	289	23	226	5e-39	143
AT2g02540.1	TraesCS2D02G303900.1	38.6	215	110	6	86	289	23	226	1e-38	142
AT2g02540.1	TraesCS2A02G305400.1	39.15	212	107	6	86	286	23	223	3e-38	141
AT2g02540.1	TraesCS1A02G418600.1	39.22	204	91	7	85	278	30	210	5e-38	138
AT2g02540.1	TraesCS1B02G448600.1	37.91	211	102	5	85	278	35	233	9e-37	136
AT2g02540.1	TraesCS6B02G301000.1	38.17	241	92	8	76	285	214	428	5e-35	135
AT2g02540.1	TraesCSU02G070700.1	34.65	202	92	6	87	278	15	186	4e-27	109
AT2g02540.1	TraesCS3A02G308700.1	29.38	211	108	7	74	279	10	184	4e-23	97.1
AT2g02540.1	TraesCS1B02G106800.1	27.42	248	115	9	85	279	23	258	7e-23	98.2
AT2g02540.1	TraesCS6A02G273700.1	62.5	64	23	1	222	285	363	425	2e-20	93.2
AT2g02540.1	TraesCS6D02G253700.1	64.91	57	20	0	222	278	365	421	7e-20	91.7
AT2g02540.1	TraesCS5D02G234600.1	55.93	59	26	0	222	280	232	290	1e-18	87
AT2g02540.1	TraesCS5B02G225700.1	55.93	59	26	0	222	280	234	292	2e-18	86.7
AT2g02540.1	TraesCS1D02G064300.1	26.77	198	94	5	85	280	25	173	2e-18	83.6
AT2g02540.1	TraesCS5A02G227100.1	55.93	59	26	0	222	280	228	286	2e-18	86.7
AT2g02540.1	TraesCS5D02G234700.1	49.23	65	27	1	77	135	7	71	7e-18	79.7
AT2g02540.1	TraesCS5A02G227200.1	49.23	65	27	1	77	135	7	71	7e-18	79.7
AT2g02540.1	TraesCS5B02G226000.1	49.23	65	27	1	77	135	7	71	2e-17	78.6
AT2g02540.1	TraesCS5A02G142700.1	46.51	86	44	2	56	141	1	84	4e-17	77.8
AT2g02540.1	TraesCS5D02G149400.1	46.43	84	43	2	56	139	1	82	6e-17	77
AT2g02540.1	TraesCS5B02G141400.1	46.43	84	43	2	56	139	1	82	6e-17	77
AT2g02540.1	TraesCS4B02G050800.1	50.85	59	23	1	226	278	126	184	5e-14	72
AT2g02540.1	TraesCS4A02G264100.1	50.85	59	23	1	226	278	126	184	5e-14	72
AT2g02540.1	TraesCS3A02G448100.1	39.47	76	43	1	85	160	23	95	3e-11	61.6
AT2g02540.1	TraesCS3A02G448000.1	39.47	76	43	1	85	160	23	95	3e-11	61.6
AT2g02540.1	TraesCS3B02G484100.1	39.47	76	43	1	85	160	23	95	5e-11	61.2
AT2g02540.1	TraesCS1A02G087700.1	48.08	52	25	1	86	135	26	77	4e-10	61.6
AT4g24660.1	TraesCS5B02G243800.1	46.06	241	66	5	39	220	59	294	2e-57	189
AT4g24660.1	TraesCS5D02G253100.1	41.67	288	88	6	8	220	11	293	2e-57	188
AT4g24660.1	TraesCS5A02G246500.1	46.81	235	72	5	39	220	60	294	7e-57	187
AT4g24660.1	TraesCS1D02G426300.1	46.57	204	70	6	46	214	34	233	8e-48	162
AT4g24660.1	TraesCS3D02G224100.1	46.8	203	74	8	31	215	26	212	1e-46	158
AT4g24660.1	TraesCS3B02G258400.1	46.31	203	75	8	31	215	26	212	8e-46	156
AT4g24660.1	TraesCS3A02G226100.1	45.05	202	79	7	31	215	26	212	2e-45	155
AT4g24660.1	TraesCS1B02G448600.1	40.82	245	94	8	10	214	1	234	4e-43	150
AT4g24660.1	TraesCS1A02G418600.1	45.92	196	78	5	40	214	23	211	3e-41	144
AT4g24660.1	TraesCS4A02G264100.1	48.04	179	78	4	45	213	11	184	1e-40	143
AT4g24660.1	TraesCS4B02G050800.1	47.49	179	79	4	45	213	11	184	5e-40	141
AT4g24660.1	TraesCS2D02G303900.1	42.36	203	78	7	48	217	23	219	2e-39	141
AT4g24660.1	TraesCS2A02G305400.1	42.36	203	78	7	48	217	23	219	2e-39	141
AT4g24660.1	TraesCS2B02G322200.1	42.36	203	78	7	48	217	23	219	2e-39	141
AT4g24660.1	TraesCSU02G070700.1	46.41	181	80	5	45	213	11	186	5e-39	139
AT4g24660.1	TraesCS6B02G301000.1	41.33	225	89	5	28	214	204	423	5e-34	129
AT4g24660.1	TraesCS6D02G253700.1	41.03	234	91	6	28	220	200	427	7e-34	129
AT4g24660.1	TraesCS6A02G273700.1	41.67	228	87	5	28	214	198	420	4e-33	126
AT4g24660.1	TraesCS3A02G308700.1	38.82	170	88	3	49	213	25	183	3e-29	111
AT4g24660.1	TraesCS1B02G106800.1	32.41	253	96	8	34	213	7	257	2e-26	106
AT4g24660.1	TraesCS4D02G086300.1	66.67	63	21	0	158	220	277	339	2e-24	101
AT4g24660.1	TraesCS4A02G226800.1	72.41	58	16	0	47	104	118	175	6e-24	100
AT4g24660.1	TraesCS4B02G089700.1	72.41	58	16	0	47	104	116	173	7e-24	100
AT4g24660.1	TraesCS1D02G064300.1	32.76	174	87	6	47	215	25	173	2e-19	85.1
AT4g24660.1	TraesCS5D02G234600.1	43.59	117	58	4	106	217	180	293	3e-19	87
AT4g24660.1	TraesCS5A02G227100.1	43.12	109	58	3	112	217	182	289	1e-18	85.5
AT4g24660.1	TraesCS5B02G225700.1	43.12	109	58	3	112	217	188	295	1e-18	85.1
AT4g24660.1	TraesCS5A02G142700.1	52.17	69	32	1	34	102	16	83	1e-16	75.5
AT4g24660.1	TraesCS5D02G149400.1	52.17	69	32	1	34	102	16	83	1e-16	75.1
AT4g24660.1	TraesCS5B02G141400.1	52.17	69	32	1	34	102	16	83	1e-16	75.1
AT4g24660.1	TraesCS5D02G234700.1	54.55	66	19	1	47	112	21	75	2e-16	74.7
AT4g24660.1	TraesCS5A02G227200.1	54.55	66	19	1	47	112	21	75	2e-16	74.7
AT4g24660.1	TraesCS5B02G226000.1	56.06	66	18	1	47	112	21	75	2e-16	74.7
AT4g24660.1	TraesCS3B02G484100.1	51.52	66	32	0	45	110	21	86	1e-14	69.7
AT4g24660.1	TraesCS3A02G448100.1	51.52	66	32	0	45	110	21	86	1e-14	69.7
AT4g24660.1	TraesCS3A02G448000.1	51.52	66	32	0	45	110	21	86	1e-14	69.7
AT4g24660.1	TraesCS1A02G087700.1	59.62	52	19	1	48	97	26	77	1e-12	67.4
AT5g39760.1	TraesCS5A02G246500.1	37.83	230	114	5	56	262	70	293	3e-40	147
AT5g39760.1	TraesCS5B02G243800.1	37.23	231	115	5	56	262	69	293	3e-40	147
AT5g39760.1	TraesCS5D02G253100.1	37.23	231	115	5	56	262	68	292	9e-40	145
AT5g39760.1	TraesCS3B02G258400.1	42.36	203	83	6	56	258	44	212	9e-38	139
AT5g39760.1	TraesCS3A02G226100.1	42.86	203	82	7	56	258	44	212	2e-37	138
AT5g39760.1	TraesCS3D02G224100.1	41.38	203	85	6	56	258	44	212	9e-37	136
AT5g39760.1	TraesCS2D02G303900.1	41.04	212	100	5	56	259	24	218	4e-33	127
AT5g39760.1	TraesCS1A02G418600.1	38.21	212	87	4	56	256	32	210	5e-33	125
AT5g39760.1	TraesCS2A02G305400.1	41.04	212	100	5	56	259	24	218	6e-33	127
AT5g39760.1	TraesCS1D02G426300.1	41.04	212	100	6	56	257	37	233	7e-33	126
AT5g39760.1	TraesCS2B02G322200.1	40.57	212	101	5	56	259	24	218	1e-32	126
AT5g39760.1	TraesCS1B02G448600.1	40.95	210	104	5	56	257	37	234	6e-31	120
AT5g39760.1	TraesCSU02G070700.1	34.98	223	100	6	42	256	1	186	8e-31	120
AT5g39760.1	TraesCS4A02G264100.1	35.43	223	97	6	42	256	1	184	3e-29	115
AT5g39760.1	TraesCS4B02G050800.1	35.43	223	97	6	42	256	1	184	4e-29	115
AT5g39760.1	TraesCS1B02G106800.1	31.84	267	125	7	35	256	3	257	4e-28	113
AT5g39760.1	TraesCS3A02G308700.1	33.5	203	91	3	55	256	24	183	8e-28	110
AT5g39760.1	TraesCS1A02G087700.1	32.48	234	124	5	56	259	27	256	1e-25	106
AT5g39760.1	TraesCS1D02G064300.1	28	225	103	3	35	256	3	171	1e-24	101
AT5g39760.1	TraesCS5D02G234600.1	57.58	66	28	0	194	259	226	291	5e-21	94.4
AT5g39760.1	TraesCS5B02G225700.1	57.58	66	28	0	194	259	228	293	6e-21	94
AT5g39760.1	TraesCS5A02G227100.1	57.58	66	28	0	194	259	222	287	6e-21	94
AT5g39760.1	TraesCS4D02G086300.1	56.92	65	28	0	200	264	276	340	8e-19	88.2
AT5g39760.1	TraesCS4A02G226800.1	58.73	63	26	0	200	262	282	344	2e-18	87.4
AT5g39760.1	TraesCS4B02G089700.1	60	60	24	0	200	259	278	337	3e-18	86.3
AT5g39760.1	TraesCS6B02G301000.1	65.52	58	20	0	199	256	365	422	6e-18	86.3
AT5g39760.1	TraesCS6A02G273700.1	64.91	57	20	0	200	256	363	419	2e-17	84.7
AT5g39760.1	TraesCS6D02G253700.1	64.91	57	20	0	200	256	365	421	3e-17	84
AT5g39760.1	TraesCS5D02G149400.1	52.31	65	23	2	56	115	31	92	3e-13	67.8
AT5g39760.1	TraesCS5B02G141400.1	52.31	65	23	2	56	115	31	92	3e-13	67.8
AT5g39760.1	TraesCS5A02G142700.1	57.69	52	19	1	56	107	31	79	3e-13	67.4
AT5g39760.1	TraesCS5D02G234700.1	52.94	51	22	1	56	106	23	71	3e-12	64.7
AT5g39760.1	TraesCS5A02G227200.1	52.94	51	22	1	56	106	23	71	3e-12	64.7
AT5g39760.1	TraesCS5B02G226000.1	52.94	51	22	1	56	106	23	71	2e-11	62.4
AT5g39760.1	TraesCS3A02G448100.1	50.91	55	25	1	56	110	25	77	6e-10	58.5
AT5g39760.1	TraesCS3A02G448000.1	50.91	55	25	1	56	110	25	77	6e-10	58.5
AT5g39760.1	TraesCS3B02G484100.1	44.93	69	34	2	56	122	25	91	1e-09	57.4
AT2g18350.1	TraesCS1D02G426300.1	41.26	206	84	7	79	254	34	232	2e-39	142
AT2g18350.1	TraesCS3B02G258400.1	40.43	188	84	5	81	257	43	213	5e-39	140
AT2g18350.1	TraesCS3A02G226100.1	39.47	190	87	5	82	260	44	216	2e-38	139
AT2g18350.1	TraesCS3D02G224100.1	39.27	191	88	5	81	260	43	216	3e-38	138
AT2g18350.1	TraesCS1A02G418600.1	45.5	189	85	7	78	254	28	210	2e-36	133
AT2g18350.1	TraesCS1B02G448600.1	42.23	206	85	6	78	254	33	233	2e-36	134
AT2g18350.1	TraesCSU02G070700.1	41.85	184	84	6	82	254	15	186	3e-33	124
AT2g18350.1	TraesCS4A02G264100.1	40.43	188	79	6	82	254	15	184	7e-32	121
AT2g18350.1	TraesCS4B02G050800.1	40.43	188	79	6	82	254	15	184	9e-32	121
AT2g18350.1	TraesCS6B02G301000.1	39.71	204	96	5	81	258	224	426	9e-30	118
AT2g18350.1	TraesCS6D02G253700.1	39.13	207	96	5	81	258	220	425	1e-28	115
AT2g18350.1	TraesCS2A02G305400.1	36.14	202	94	5	81	255	23	216	1e-28	113
AT2g18350.1	TraesCS2D02G303900.1	33.66	202	99	5	81	255	23	216	1e-24	102
AT2g18350.1	TraesCS2B02G322200.1	33.66	202	99	5	81	255	23	216	2e-24	102
AT2g18350.1	TraesCS3A02G308700.1	33.33	192	108	4	68	255	9	184	1e-23	97.8
AT2g18350.1	TraesCS5B02G243800.1	69.64	56	17	0	78	133	65	120	3e-22	95.9
AT2g18350.1	TraesCS5D02G253100.1	67.86	56	18	0	78	133	64	119	9e-22	94.4
AT2g18350.1	TraesCS4D02G086300.1	61.54	65	25	0	198	262	276	340	3e-21	93.6
AT2g18350.1	TraesCS4B02G089700.1	67.24	58	19	0	198	255	278	335	7e-21	92.8
AT2g18350.1	TraesCS4A02G226800.1	68.42	57	18	0	198	254	282	338	7e-21	92.4
AT2g18350.1	TraesCS5A02G246500.1	66.07	56	19	0	78	133	66	121	7e-21	91.7
AT2g18350.1	TraesCS6A02G273700.1	59.02	61	25	0	198	258	363	423	1e-18	87
AT2g18350.1	TraesCS5D02G234600.1	56.14	57	25	0	198	254	232	288	5e-17	81.6
AT2g18350.1	TraesCS5B02G225700.1	56.14	57	25	0	198	254	234	290	6e-17	81.3
AT2g18350.1	TraesCS5A02G142700.1	61.11	54	20	1	82	135	31	83	6e-17	76.6
AT2g18350.1	TraesCS5D02G149400.1	61.11	54	20	1	82	135	31	83	6e-17	76.6
AT2g18350.1	TraesCS5B02G141400.1	61.11	54	20	1	82	135	31	83	6e-17	76.6
AT2g18350.1	TraesCS5A02G227100.1	56.14	57	25	0	198	254	228	284	7e-17	81.3
AT2g18350.1	TraesCS5D02G234700.1	60	55	22	0	76	130	17	71	6e-16	73.9
AT2g18350.1	TraesCS5A02G227200.1	60	55	22	0	76	130	17	71	6e-16	73.9
AT2g18350.1	TraesCS5B02G226000.1	60	55	22	0	76	130	17	71	9e-16	73.2
AT2g18350.1	TraesCS1D02G064300.1	27.53	178	97	4	80	255	25	172	4e-15	73.2
AT2g18350.1	TraesCS1B02G106800.1	59.26	54	20	1	79	130	22	75	3e-14	72.4
AT2g18350.1	TraesCS3A02G448100.1	49.21	63	32	0	80	142	23	85	8e-14	67.8
AT2g18350.1	TraesCS3A02G448000.1	49.21	63	32	0	80	142	23	85	8e-14	67.8
AT2g18350.1	TraesCS1A02G087700.1	59.26	54	20	1	79	130	24	77	2e-13	70.1
AT2g18350.1	TraesCS3B02G484100.1	45.83	72	37	1	73	142	14	85	4e-13	66.2
AT5g65410.1	TraesCS5B02G243800.1	45.19	239	71	6	68	254	64	294	1e-53	181
AT5g65410.1	TraesCS5A02G246500.1	44.49	236	76	5	68	254	65	294	1e-53	181
AT5g65410.1	TraesCS5D02G253100.1	45.19	239	71	6	68	254	63	293	2e-53	180
AT5g65410.1	TraesCS4B02G089700.1	43.95	223	81	4	73	251	116	338	4e-47	166
AT5g65410.1	TraesCS3D02G224100.1	45.03	191	75	5	71	249	40	212	4e-41	146
AT5g65410.1	TraesCS3B02G258400.1	44.5	191	76	5	71	249	40	212	2e-40	144
AT5g65410.1	TraesCS3A02G226100.1	44.5	191	76	5	71	249	40	212	4e-40	143
AT5g65410.1	TraesCS1D02G426300.1	43.14	204	81	5	74	248	36	233	5e-40	144
AT5g65410.1	TraesCS2D02G303900.1	46.57	204	76	7	74	251	23	219	2e-39	143
AT5g65410.1	TraesCS2B02G322200.1	46.57	204	76	7	74	251	23	219	2e-39	143
AT5g65410.1	TraesCS2A02G305400.1	46.57	204	76	7	74	251	23	219	2e-39	143
AT5g65410.1	TraesCS1B02G448600.1	42.79	215	77	6	69	248	31	234	2e-37	137
AT5g65410.1	TraesCS1A02G418600.1	44.74	190	93	4	68	248	25	211	1e-36	134
AT5g65410.1	TraesCS3A02G308700.1	38.86	175	89	4	75	247	25	183	7e-33	123
AT5g65410.1	TraesCSU02G070700.1	38.74	191	88	5	71	247	11	186	7e-32	122
AT5g65410.1	TraesCS6B02G301000.1	38.32	214	102	6	73	257	223	435	2e-30	121
AT5g65410.1	TraesCS4A02G264100.1	37.17	191	89	5	71	247	11	184	1e-29	115
AT5g65410.1	TraesCS4B02G050800.1	37.17	191	89	5	71	247	11	184	1e-29	115
AT5g65410.1	TraesCS1D02G064300.1	34.46	177	84	5	73	247	25	171	3e-23	96.7
AT5g65410.1	TraesCS4D02G086300.1	71.43	56	16	0	73	128	113	168	2e-22	97.4
AT5g65410.1	TraesCS4A02G226800.1	71.43	56	16	0	73	128	118	173	3e-22	97.1
AT5g65410.1	TraesCS1B02G106800.1	29.96	237	102	7	73	247	23	257	3e-21	93.2
AT5g65410.1	TraesCS6D02G253700.1	63.08	65	23	1	191	255	365	428	1e-20	92.8
AT5g65410.1	TraesCS5A02G227100.1	42.86	112	39	2	138	249	200	286	2e-19	89
AT5g65410.1	TraesCS5B02G225700.1	43.24	111	38	2	138	248	206	291	2e-19	89
AT5g65410.1	TraesCS5D02G234600.1	43.12	109	37	2	141	249	207	290	4e-19	87.8
AT5g65410.1	TraesCS5D02G234700.1	57.41	54	23	0	74	127	22	75	2e-14	69.7
AT5g65410.1	TraesCS5A02G227200.1	57.41	54	23	0	74	127	22	75	2e-14	69.7
AT5g65410.1	TraesCS3B02G484100.1	45.45	77	41	1	66	142	16	91	2e-14	69.7
AT5g65410.1	TraesCS3A02G448100.1	46.05	76	40	1	67	142	17	91	3e-14	69.3
AT5g65410.1	TraesCS3A02G448000.1	46.05	76	40	1	67	142	17	91	3e-14	69.3
AT5g65410.1	TraesCS5B02G226000.1	57.41	54	23	0	74	127	22	75	4e-14	68.9
AT5g65410.1	TraesCS5A02G142700.1	55.93	59	19	2	70	125	26	80	1e-13	67.4
AT5g65410.1	TraesCS5D02G149400.1	55.93	59	19	2	70	125	26	80	1e-13	67.4
AT5g65410.1	TraesCS5B02G141400.1	55.93	59	19	2	70	125	26	80	1e-13	67.4
AT5g65410.1	TraesCS1A02G087700.1	55.56	54	22	1	74	125	26	79	2e-12	67.8
AT5g65410.1	TraesCS6A02G273700.1	37.89	95	54	2	34	124	174	267	1e-07	54.3
AT5g60480.1	TraesCS3D02G224100.1	40.8	201	98	5	14	209	32	216	5e-40	141
AT5g60480.1	TraesCS3B02G258400.1	40.8	201	98	5	14	209	32	216	1e-39	140
AT5g60480.1	TraesCS3A02G226100.1	40.3	201	99	5	14	209	32	216	6e-39	139
AT5g60480.1	TraesCS2D02G303900.1	37.56	205	79	6	37	204	24	216	3e-32	122
AT5g60480.1	TraesCS2A02G305400.1	37.56	205	79	6	37	204	24	216	3e-32	122
AT5g60480.1	TraesCS2B02G322200.1	37.56	205	79	6	37	204	24	216	5e-32	122
AT5g60480.1	TraesCS4A02G264100.1	40.66	182	83	6	36	203	14	184	5e-32	120
AT5g60480.1	TraesCS4B02G050800.1	40.66	182	83	6	36	203	14	184	5e-32	120
AT5g60480.1	TraesCSU02G070700.1	39.67	184	84	7	36	203	14	186	7e-31	117
AT5g60480.1	TraesCS1D02G426300.1	35.58	208	83	7	37	204	37	233	3e-30	116
AT5g60480.1	TraesCS1A02G418600.1	37.23	188	90	5	37	204	32	211	5e-30	115
AT5g60480.1	TraesCS1B02G448600.1	35.61	205	88	5	37	204	37	234	4e-26	105
AT5g60480.1	TraesCS3A02G308700.1	33.53	167	103	3	37	203	25	183	1e-25	102
AT5g60480.1	TraesCS6B02G301000.1	36.1	205	90	5	37	205	225	424	1e-23	100
AT5g60480.1	TraesCS6D02G253700.1	35.58	208	90	5	37	205	221	423	7e-23	98.2
AT5g60480.1	TraesCS6A02G273700.1	35.58	208	90	5	37	205	219	421	8e-23	98.2
AT5g60480.1	TraesCS1B02G106800.1	29.24	236	99	7	35	203	23	257	3e-22	94.7
AT5g60480.1	TraesCS1D02G064300.1	29.83	181	104	4	23	203	14	171	3e-18	82
AT5g60480.1	TraesCS5B02G243800.1	51.85	81	37	1	37	117	69	147	8e-18	82
AT5g60480.1	TraesCS5D02G253100.1	63.79	58	21	0	147	204	230	287	9e-18	81.6
AT5g60480.1	TraesCS5A02G246500.1	63.79	58	21	0	147	204	231	288	1e-17	81.6
AT5g60480.1	TraesCS4D02G086300.1	56.9	58	25	0	147	204	276	333	1e-16	79.7
AT5g60480.1	TraesCS4B02G089700.1	56.9	58	25	0	147	204	278	335	1e-16	79.7
AT5g60480.1	TraesCS4A02G226800.1	56.9	58	25	0	147	204	282	339	1e-16	79.7
AT5g60480.1	TraesCS5D02G234600.1	62	50	19	0	37	86	42	91	5e-16	77.8
AT5g60480.1	TraesCS5A02G227100.1	62	50	19	0	37	86	38	87	5e-16	77.8
AT5g60480.1	TraesCS5B02G225700.1	62	50	19	0	37	86	41	90	6e-16	77.8
AT5g60480.1	TraesCS1A02G087700.1	54.9	51	23	0	37	87	27	77	8e-14	70.5
AT5g60480.1	TraesCS3B02G484100.1	45.07	71	33	2	35	101	23	91	1e-12	64.3
AT5g60480.1	TraesCS3A02G448100.1	46.48	71	32	3	35	101	23	91	1e-12	63.9
AT5g60480.1	TraesCS3A02G448000.1	46.48	71	32	3	35	101	23	91	1e-12	63.9
AT5g60480.1	TraesCS5A02G142700.1	50	54	24	1	34	87	28	78	9e-12	61.6
AT5g60480.1	TraesCS5D02G149400.1	50	54	24	1	34	87	28	78	1e-11	61.2
AT5g60480.1	TraesCS5B02G141400.1	50	54	24	1	34	87	28	78	1e-11	61.2
AT5g60480.1	TraesCS5D02G234700.1	50.94	53	24	1	35	87	21	71	1e-10	58.5
AT5g60480.1	TraesCS5A02G227200.1	50.94	53	24	1	35	87	21	71	1e-10	58.5
AT5g60480.1	TraesCS5B02G226000.1	50.94	53	24	1	35	87	21	71	3e-10	57.4
AT5g42780.1	TraesCS2D02G303900.1	33.5	197	107	3	64	238	24	218	3e-27	109
AT5g42780.1	TraesCS2A02G305400.1	33.5	197	107	3	64	238	24	218	3e-27	109
AT5g42780.1	TraesCS2B02G322200.1	33.5	197	107	3	64	238	24	218	5e-27	108
AT5g42780.1	TraesCS3A02G226100.1	34.08	179	101	4	64	236	44	211	1e-26	106
AT5g42780.1	TraesCS3B02G258400.1	33.52	182	98	4	64	236	44	211	2e-26	105
AT5g42780.1	TraesCS3D02G224100.1	34.08	179	101	4	64	236	44	211	3e-26	105
AT5g42780.1	TraesCS1D02G426300.1	32.35	204	98	5	64	235	37	232	2e-24	100
AT5g42780.1	TraesCS4B02G050800.1	36.31	179	98	4	64	235	15	184	4e-24	100
AT5g42780.1	TraesCS4A02G264100.1	36.31	179	98	4	64	235	15	184	6e-24	99.4
AT5g42780.1	TraesCSU02G070700.1	33.69	187	94	5	64	235	15	186	2e-23	97.8
AT5g42780.1	TraesCS1A02G418600.1	34.76	187	99	6	64	235	32	210	1e-22	95.5
AT5g42780.1	TraesCS4A02G226800.1	27.16	232	102	4	64	238	120	341	1e-20	91.7
AT5g42780.1	TraesCS1B02G448600.1	32.68	205	97	5	64	235	37	233	2e-20	89.7
AT5g42780.1	TraesCS3A02G308700.1	31.49	181	97	4	64	237	25	185	6e-19	84.3
AT5g42780.1	TraesCS5D02G253100.1	27.48	222	114	6	64	238	68	289	1e-18	84.7
AT5g42780.1	TraesCS5B02G243800.1	26.58	222	116	5	64	238	69	290	2e-18	84
AT5g42780.1	TraesCS6B02G301000.1	31.31	198	110	5	64	235	225	422	4e-16	79
AT5g42780.1	TraesCS4B02G089700.1	26.72	232	101	5	64	238	118	337	3e-14	73.2
AT5g42780.1	TraesCS4D02G086300.1	69.23	52	12	2	64	112	115	165	5e-14	72.4
AT5g42780.1	TraesCS5A02G246500.1	62	50	17	1	64	111	70	119	4e-13	68.9
AT5g42780.1	TraesCS3A02G448100.1	55.36	56	23	1	64	117	25	80	1e-12	64.7
AT5g42780.1	TraesCS3A02G448000.1	55.36	56	23	1	64	117	25	80	1e-12	64.7
AT5g42780.1	TraesCS3B02G484100.1	55.36	56	23	1	64	117	25	80	1e-12	64.3
AT5g42780.1	TraesCS5A02G142700.1	56.86	51	21	1	63	112	30	80	1e-12	63.9
AT5g42780.1	TraesCS5D02G149400.1	56.86	51	21	1	63	112	30	80	2e-12	63.9
AT5g42780.1	TraesCS5B02G141400.1	56.86	51	21	1	63	112	30	80	2e-12	63.9
AT5g42780.1	TraesCS5D02G234600.1	55.56	54	20	1	64	113	42	95	5e-12	66.6
AT5g42780.1	TraesCS5B02G225700.1	55.56	54	20	1	64	113	41	94	6e-12	66.2
AT5g42780.1	TraesCS5A02G227100.1	55.56	54	20	1	64	113	38	91	7e-12	66.2
AT5g42780.1	TraesCS6A02G273700.1	41.07	56	33	0	180	235	364	419	8e-10	60.1
AT5g42780.1	TraesCS6D02G253700.1	41.07	56	33	0	180	235	366	421	1e-09	59.7
AT5g42780.1	TraesCS5D02G234700.1	52.73	55	22	2	64	115	23	76	2e-09	55.5
AT5g42780.1	TraesCS5A02G227200.1	52.73	55	22	2	64	115	23	76	2e-09	55.5
AT5g42780.1	TraesCS1B02G106800.1	42.25	71	34	2	64	127	25	95	3e-09	57.8
AT5g42780.1	TraesCS5B02G226000.1	52.73	55	22	2	64	115	23	76	4e-09	54.7
AT5g42780.1	TraesCS1A02G087700.1	42.25	71	34	2	64	127	27	97	6e-09	57.4
AT3g50890.1	TraesCS5B02G243800.1	38.36	232	102	3	57	247	66	297	6e-45	157
AT3g50890.1	TraesCS5D02G253100.1	37.93	232	103	3	57	247	65	296	2e-44	155
AT3g50890.1	TraesCS5A02G246500.1	37.23	231	105	3	57	247	67	297	2e-43	153
AT3g50890.1	TraesCS3B02G258400.1	41.88	191	80	6	59	239	43	212	1e-40	144
AT3g50890.1	TraesCS3A02G226100.1	41.36	191	81	6	59	239	43	212	5e-40	142
AT3g50890.1	TraesCS3D02G224100.1	41.36	191	81	6	59	239	43	212	6e-40	142
AT3g50890.1	TraesCS4B02G089700.1	36.04	222	103	3	58	240	116	337	2e-38	141
AT3g50890.1	TraesCS4D02G086300.1	36.49	222	101	4	59	240	114	335	5e-38	140
AT3g50890.1	TraesCS1D02G426300.1	38.03	213	86	7	58	238	35	233	3e-36	133
AT3g50890.1	TraesCS1A02G418600.1	40.93	193	89	6	58	237	30	210	7e-36	131
AT3g50890.1	TraesCS1B02G448600.1	38.32	214	85	7	58	238	35	234	2e-33	125
AT3g50890.1	TraesCSU02G070700.1	34.54	194	89	6	60	237	15	186	4e-30	116
AT3g50890.1	TraesCS6B02G301000.1	39.34	211	102	5	59	246	224	431	6e-29	115
AT3g50890.1	TraesCS4B02G050800.1	34.55	191	91	5	60	237	15	184	2e-28	112
AT3g50890.1	TraesCS4A02G264100.1	34.55	191	91	5	60	237	15	184	2e-28	111
AT3g50890.1	TraesCS2D02G303900.1	31.25	208	121	3	59	248	23	226	2e-28	112
AT3g50890.1	TraesCS2B02G322200.1	31.25	208	121	3	59	248	23	226	3e-28	112
AT3g50890.1	TraesCS2A02G305400.1	31.71	205	118	3	59	245	23	223	5e-28	111
AT3g50890.1	TraesCS6A02G273700.1	37.85	214	104	5	59	246	218	428	2e-27	111
AT3g50890.1	TraesCS6D02G253700.1	39.71	209	97	5	59	241	220	425	3e-27	110
AT3g50890.1	TraesCS3A02G308700.1	33.7	181	97	6	60	238	25	184	9e-24	97.8
AT3g50890.1	TraesCS5D02G234700.1	71.43	56	15	1	57	111	20	75	3e-20	85.9
AT3g50890.1	TraesCS5A02G227200.1	71.43	56	15	1	57	111	20	75	3e-20	85.9
AT3g50890.1	TraesCS1D02G064300.1	28.79	198	104	4	43	238	10	172	3e-20	87.8
AT3g50890.1	TraesCS5B02G226000.1	73.21	56	14	1	57	111	20	75	3e-20	85.9
AT3g50890.1	TraesCS5D02G234600.1	57.38	61	26	0	177	237	228	288	2e-19	87.8
AT3g50890.1	TraesCS5B02G225700.1	56.45	62	27	0	177	238	230	291	2e-19	87.8
AT3g50890.1	TraesCS4A02G226800.1	71.15	52	15	0	59	110	119	170	3e-19	88.2
AT3g50890.1	TraesCS5A02G227100.1	56.45	62	27	0	177	238	224	285	3e-19	87.4
AT3g50890.1	TraesCS5A02G142700.1	46.84	79	41	1	32	110	3	80	4e-15	71.2
AT3g50890.1	TraesCS5D02G149400.1	46.84	79	41	1	32	110	3	80	4e-15	71.2
AT3g50890.1	TraesCS5B02G141400.1	46.84	79	41	1	32	110	3	80	4e-15	71.2
AT3g50890.1	TraesCS1B02G106800.1	58.18	55	21	1	56	108	21	75	2e-14	72.4
AT3g50890.1	TraesCS1A02G087700.1	51.47	68	31	1	43	108	10	77	3e-14	72
AT3g50890.1	TraesCS3A02G448100.1	55.56	54	20	2	59	110	24	75	4e-12	62.8
AT3g50890.1	TraesCS3A02G448000.1	55.56	54	20	2	59	110	24	75	4e-12	62.8
AT3g50890.1	TraesCS3B02G484100.1	55.56	54	20	2	59	110	24	75	5e-12	62.8
AT1g69600.1	TraesCS2B02G322200.1	44.83	203	86	5	31	215	24	218	4e-41	147
AT1g69600.1	TraesCS2D02G303900.1	45.27	201	88	5	31	215	24	218	5e-41	146
AT1g69600.1	TraesCS2A02G305400.1	45.27	201	88	5	31	215	24	218	5e-41	146
AT1g69600.1	TraesCS3A02G226100.1	46.77	186	80	5	31	214	44	212	1e-40	143
AT1g69600.1	TraesCS3D02G224100.1	46.77	186	80	5	31	214	44	212	2e-40	143
AT1g69600.1	TraesCS3B02G258400.1	45.03	191	76	5	31	214	44	212	7e-40	141
AT1g69600.1	TraesCS1D02G426300.1	39.73	219	100	8	18	213	24	233	2e-35	130
AT1g69600.1	TraesCS1A02G418600.1	42.13	197	83	7	31	213	32	211	5e-33	123
AT1g69600.1	TraesCSU02G070700.1	41.24	194	80	8	31	212	15	186	5e-32	121
AT1g69600.1	TraesCS4A02G264100.1	41.36	191	82	7	31	212	15	184	6e-31	118
AT1g69600.1	TraesCS4B02G050800.1	41.36	191	82	7	31	212	15	184	2e-30	117
AT1g69600.1	TraesCS1B02G448600.1	37.86	206	97	7	31	213	37	234	6e-30	115
AT1g69600.1	TraesCS6B02G301000.1	40.98	205	93	4	31	213	225	423	1e-28	115
AT1g69600.1	TraesCS6D02G253700.1	39.9	208	94	4	31	213	221	422	4e-28	113
AT1g69600.1	TraesCS6A02G273700.1	39.9	208	94	4	31	213	219	420	4e-28	113
AT1g69600.1	TraesCS3A02G308700.1	35.14	185	91	6	31	212	25	183	8e-27	105
AT1g69600.1	TraesCS1D02G064300.1	31.72	186	88	3	28	212	24	171	8e-25	100
AT1g69600.1	TraesCS5D02G253100.1	65	60	21	0	156	215	230	289	8e-21	91.3
AT1g69600.1	TraesCS5B02G243800.1	65	60	21	0	156	215	231	290	8e-21	91.3
AT1g69600.1	TraesCS5B02G225700.1	42.73	110	54	2	117	218	188	296	1e-20	91.7
AT1g69600.1	TraesCS5A02G227100.1	42.73	110	54	2	117	218	182	290	1e-20	91.7
AT1g69600.1	TraesCS5A02G246500.1	65	60	21	0	156	215	231	290	1e-20	90.5
AT1g69600.1	TraesCS5D02G234600.1	43.75	112	56	3	114	218	183	294	1e-20	91.3
AT1g69600.1	TraesCS4D02G086300.1	56.67	60	26	0	156	215	276	335	3e-18	84.7
AT1g69600.1	TraesCS4B02G089700.1	56.67	60	26	0	156	215	278	337	4e-18	84.3
AT1g69600.1	TraesCS4A02G226800.1	56.67	60	26	0	156	215	282	341	5e-18	84.3
AT1g69600.1	TraesCS5A02G142700.1	48.75	80	34	2	7	82	3	79	5e-15	70.9
AT1g69600.1	TraesCS5D02G149400.1	48.75	80	34	2	7	82	3	79	5e-15	70.9
AT1g69600.1	TraesCS5B02G141400.1	48.75	80	34	2	7	82	3	79	5e-15	70.9
AT1g69600.1	TraesCS1A02G087700.1	50.75	67	32	1	31	97	27	92	2e-14	72.8
AT1g69600.1	TraesCS1B02G106800.1	58.49	53	22	0	29	81	23	75	2e-14	72.8
AT1g69600.1	TraesCS3A02G448100.1	40	85	42	2	22	99	9	91	2e-12	63.9
AT1g69600.1	TraesCS3A02G448000.1	40	85	42	2	22	99	9	91	2e-12	63.9
AT1g69600.1	TraesCS3B02G484100.1	40	85	42	2	22	99	9	91	4e-12	62.8
AT1g69600.1	TraesCS5D02G234700.1	51.85	54	24	1	28	81	20	71	5e-11	59.7
AT1g69600.1	TraesCS5A02G227200.1	51.85	54	24	1	28	81	20	71	5e-11	59.7
AT1g69600.1	TraesCS5B02G226000.1	51.85	54	24	1	28	81	20	71	2e-10	58.5
AT5g15210.1	TraesCS5D02G253100.1	42.15	223	86	7	54	235	66	286	1e-41	149
AT5g15210.1	TraesCS3B02G258400.1	44.61	204	83	8	49	244	37	218	3e-41	146
AT5g15210.1	TraesCS5A02G246500.1	41.96	224	84	6	54	235	68	287	4e-41	147
AT5g15210.1	TraesCS5B02G243800.1	41.7	223	87	7	54	235	67	287	8e-41	147
AT5g15210.1	TraesCS3A02G226100.1	44.67	197	80	7	49	237	37	212	9e-41	145
AT5g15210.1	TraesCS3D02G224100.1	44.16	197	81	7	49	237	37	212	4e-40	143
AT5g15210.1	TraesCS1D02G426300.1	38.68	212	86	6	54	235	35	232	6e-37	135
AT5g15210.1	TraesCS1A02G418600.1	39.9	198	86	6	54	235	30	210	1e-35	131
AT5g15210.1	TraesCSU02G070700.1	42.29	201	74	7	52	235	11	186	4e-35	130
AT5g15210.1	TraesCS1B02G448600.1	37.07	205	100	4	54	235	35	233	8e-34	127
AT5g15210.1	TraesCS2D02G303900.1	40	210	78	7	56	235	24	215	2e-33	127
AT5g15210.1	TraesCS2A02G305400.1	40	210	78	7	56	235	24	215	3e-33	127
AT5g15210.1	TraesCS4A02G264100.1	39.41	203	75	6	52	235	11	184	4e-33	125
AT5g15210.1	TraesCS4B02G050800.1	39.41	203	75	6	52	235	11	184	5e-33	124
AT5g15210.1	TraesCS2B02G322200.1	39.52	210	79	7	56	235	24	215	5e-33	125
AT5g15210.1	TraesCS6B02G301000.1	40.38	208	100	2	56	242	225	429	3e-32	125
AT5g15210.1	TraesCS6A02G273700.1	41.71	211	96	3	56	242	219	426	1e-30	121
AT5g15210.1	TraesCS6D02G253700.1	42.65	204	90	3	56	235	221	421	3e-30	120
AT5g15210.1	TraesCS3A02G308700.1	35.42	192	97	3	47	235	16	183	2e-29	113
AT5g15210.1	TraesCS1B02G106800.1	31.58	247	112	5	50	241	19	263	2e-28	113
AT5g15210.1	TraesCS1D02G064300.1	34.9	192	86	4	46	235	17	171	1e-26	105
AT5g15210.1	TraesCS1A02G087700.1	32.1	243	110	6	50	241	21	259	2e-26	107
AT5g15210.1	TraesCS5D02G234600.1	76.47	51	12	0	55	105	41	91	5e-21	93.2
AT5g15210.1	TraesCS5A02G227100.1	76.47	51	12	0	55	105	37	87	6e-21	92.8
AT5g15210.1	TraesCS5B02G225700.1	76.47	51	12	0	55	105	40	90	6e-21	92.8
AT5g15210.1	TraesCS4D02G086300.1	68.52	54	15	1	56	109	115	166	3e-17	82.4
AT5g15210.1	TraesCS4A02G226800.1	68.52	54	15	1	56	109	120	171	3e-17	82.4
AT5g15210.1	TraesCS4B02G089700.1	68.52	54	15	1	56	109	118	169	4e-17	82
AT5g15210.1	TraesCS5A02G142700.1	61.82	55	18	1	53	107	28	79	6e-16	73.9
AT5g15210.1	TraesCS5D02G149400.1	61.82	55	18	1	53	107	28	79	6e-16	73.9
AT5g15210.1	TraesCS5B02G141400.1	61.82	55	18	1	53	107	28	79	6e-16	73.9
AT5g15210.1	TraesCS3A02G448100.1	57.14	56	22	1	52	107	21	74	2e-14	69.7
AT5g15210.1	TraesCS3A02G448000.1	57.14	56	22	1	52	107	21	74	2e-14	69.7
AT5g15210.1	TraesCS3B02G484100.1	57.14	56	22	1	52	107	21	74	3e-14	69.3
AT5g15210.1	TraesCS5D02G234700.1	50.98	51	23	1	56	106	23	71	6e-10	57.4
AT5g15210.1	TraesCS5A02G227200.1	50.98	51	23	1	56	106	23	71	6e-10	57.4
AT5g15210.1	TraesCS5B02G226000.1	50.98	51	23	1	56	106	23	71	2e-09	56.2
AT1g14440.1	TraesCS4B02G089700.1	47.14	227	76	5	86	274	114	334	3e-54	186
AT1g14440.1	TraesCS4D02G086300.1	47.35	226	74	5	88	274	113	332	7e-54	185
AT1g14440.1	TraesCS4A02G226800.1	46.19	223	86	2	86	274	116	338	2e-53	184
AT1g14440.1	TraesCS5A02G246500.1	41.78	225	98	4	89	280	69	293	3e-49	170
AT1g14440.1	TraesCS5B02G243800.1	42.24	232	88	7	89	280	68	293	5e-49	169
AT1g14440.1	TraesCS5D02G253100.1	41.38	232	90	6	89	280	67	292	1e-48	169
AT1g14440.1	TraesCS3A02G226100.1	43.01	193	78	7	89	274	43	210	3e-40	145
AT1g14440.1	TraesCS1D02G426300.1	38.25	217	89	8	88	276	35	234	3e-40	145
AT1g14440.1	TraesCS3D02G224100.1	43.01	193	78	7	89	274	43	210	8e-40	144
AT1g14440.1	TraesCS2A02G305400.1	39.19	222	88	7	89	283	23	224	1e-39	145
AT1g14440.1	TraesCS3B02G258400.1	41.79	201	85	7	89	282	43	218	2e-39	143
AT1g14440.1	TraesCS2D02G303900.1	40.85	213	79	7	89	274	23	215	2e-39	144
AT1g14440.1	TraesCS2B02G322200.1	40.38	213	80	7	89	274	23	215	2e-38	142
AT1g14440.1	TraesCS1A02G418600.1	38.38	198	98	6	88	276	30	212	5e-35	130
AT1g14440.1	TraesCS6B02G301000.1	40.28	216	101	6	89	284	224	431	8e-35	134
AT1g14440.1	TraesCS6A02G273700.1	39.35	216	106	4	89	284	218	428	2e-33	130
AT1g14440.1	TraesCS1B02G448600.1	38.54	205	106	6	88	276	35	235	4e-33	126
AT1g14440.1	TraesCS6D02G253700.1	40.28	211	101	4	89	279	220	425	5e-33	129
AT1g14440.1	TraesCSU02G070700.1	40	195	84	7	90	274	15	186	5e-32	122
AT1g14440.1	TraesCS4B02G050800.1	37.25	204	75	7	90	274	15	184	3e-30	118
AT1g14440.1	TraesCS4A02G264100.1	37.25	204	75	7	90	274	15	184	3e-30	118
AT1g14440.1	TraesCS1B02G106800.1	28.09	235	121	5	88	274	23	257	8e-23	98.2
AT1g14440.1	TraesCS3A02G308700.1	32.64	193	88	7	90	274	25	183	2e-22	94.7
AT1g14440.1	TraesCS1D02G064300.1	27.37	190	92	4	88	274	25	171	5e-17	79.3
AT1g14440.1	TraesCS5D02G234600.1	54.39	57	26	0	218	274	232	288	1e-16	81.6
AT1g14440.1	TraesCS5D02G234700.1	56.86	51	22	0	88	138	21	71	1e-16	76.6
AT1g14440.1	TraesCS5A02G227200.1	56.86	51	22	0	88	138	21	71	1e-16	76.6
AT1g14440.1	TraesCS5B02G225700.1	54.39	57	26	0	218	274	234	290	1e-16	81.6
AT1g14440.1	TraesCS5A02G227100.1	54.39	57	26	0	218	274	228	284	1e-16	81.6
AT1g14440.1	TraesCS5D02G149400.1	58.93	56	22	1	87	142	28	82	3e-16	75.1
AT1g14440.1	TraesCS5B02G141400.1	58.93	56	22	1	87	142	28	82	3e-16	75.1
AT1g14440.1	TraesCS5A02G142700.1	58.93	56	22	1	87	142	28	82	3e-16	75.1
AT1g14440.1	TraesCS5B02G226000.1	56.86	51	22	0	88	138	21	71	4e-16	74.7
AT1g14440.1	TraesCS1A02G087700.1	26.53	245	120	8	89	282	26	261	5e-14	72.8
AT1g14440.1	TraesCS3A02G448100.1	42.11	76	39	2	88	160	23	96	1e-11	62.8
AT1g14440.1	TraesCS3A02G448000.1	42.11	76	39	2	88	160	23	96	1e-11	62.8
AT1g14440.1	TraesCS3B02G484100.1	44.29	70	37	1	88	157	23	90	2e-11	62.4
AT1g14687.1	TraesCSU02G070700.1	36.78	174	94	5	6	164	14	186	3e-26	103
AT1g14687.1	TraesCS1D02G426300.1	35.18	199	85	7	7	164	37	232	5e-25	100
AT1g14687.1	TraesCS4A02G264100.1	37.21	172	94	5	6	164	14	184	6e-25	100
AT1g14687.1	TraesCS4B02G050800.1	37.21	172	94	5	6	164	14	184	6e-25	100
AT1g14687.1	TraesCS1A02G418600.1	35.71	182	90	5	7	164	32	210	3e-23	95.1
AT1g14687.1	TraesCS3B02G258400.1	35.26	173	93	5	7	165	44	211	1e-22	93.6
AT1g14687.1	TraesCS3A02G226100.1	35.26	173	93	5	7	165	44	211	2e-22	93.2
AT1g14687.1	TraesCS3D02G224100.1	35.26	173	93	5	7	165	44	211	2e-22	92.8
AT1g14687.1	TraesCS2A02G305400.1	30.96	197	92	5	7	164	24	215	7e-22	92
AT1g14687.1	TraesCS2D02G303900.1	30.96	197	92	5	7	164	24	215	8e-22	92
AT1g14687.1	TraesCS2B02G322200.1	30.96	197	92	5	7	164	24	215	2e-21	91.3
AT1g14687.1	TraesCS1B02G448600.1	31.84	201	90	6	7	164	37	233	7e-20	86.3
AT1g14687.1	TraesCS3A02G308700.1	29.17	168	104	5	6	165	24	184	3e-18	80.5
AT1g14687.1	TraesCS6B02G301000.1	27.59	203	101	5	7	166	225	424	3e-16	77.8
AT1g14687.1	TraesCS6D02G253700.1	27.18	206	101	5	7	166	221	423	5e-15	74.3
AT1g14687.1	TraesCS6A02G273700.1	27.18	206	101	5	7	166	219	421	7e-15	73.9
AT1g14687.1	TraesCS5A02G142700.1	60.42	48	15	2	7	50	31	78	5e-14	67.4
AT1g14687.1	TraesCS5D02G149400.1	60.42	48	15	2	7	50	31	78	5e-14	67
AT1g14687.1	TraesCS5B02G141400.1	60.42	48	15	2	7	50	31	78	5e-14	67
AT1g14687.1	TraesCS3B02G484100.1	55.1	49	17	1	7	50	25	73	9e-12	60.8
AT1g14687.1	TraesCS3A02G448100.1	55.1	49	17	1	7	50	25	73	1e-11	60.8
AT1g14687.1	TraesCS3A02G448000.1	55.1	49	17	1	7	50	25	73	1e-11	60.8
AT1g14687.1	TraesCS5D02G234700.1	55.77	52	18	2	7	53	23	74	4e-11	58.9
AT1g14687.1	TraesCS5A02G227200.1	55.77	52	18	2	7	53	23	74	4e-11	58.9
AT1g14687.1	TraesCS1B02G106800.1	37.86	103	49	4	7	100	25	121	9e-11	60.8
AT1g14687.1	TraesCS5B02G226000.1	53.85	52	19	2	7	53	23	74	2e-10	57.4
AT1g14687.1	TraesCS5D02G234600.1	45.61	57	24	2	7	56	42	98	9e-10	58.2
AT1g14687.1	TraesCS5B02G225700.1	45.61	57	24	2	7	56	41	97	1e-09	58.2
AT1g14687.1	TraesCS5A02G227100.1	45.61	57	24	2	7	56	38	94	1e-09	58.2
AT1g14687.1	TraesCS5A02G246500.1	48.98	49	20	2	7	50	70	118	2e-09	57.4
AT1g14687.1	TraesCS4A02G226800.1	54	50	16	3	7	50	120	168	2e-09	57.4
AT1g14687.1	TraesCS4D02G086300.1	54	50	16	3	7	50	115	163	2e-09	57
AT1g14687.1	TraesCS4B02G089700.1	54	50	16	3	7	50	118	166	3e-09	57
AT1g14687.1	TraesCS5D02G253100.1	38.36	73	35	4	7	73	68	136	7e-09	55.5
AT1g14687.1	TraesCS5B02G243800.1	46.94	49	21	2	7	50	69	117	9e-09	55.1
AT1g14687.1	TraesCS1A02G087700.1	41.67	60	28	2	7	59	27	86	3e-08	53.5
AT1g75240.1	TraesCS4D02G086300.1	43.85	260	91	6	74	307	113	343	2e-51	178
AT1g75240.1	TraesCS5B02G243800.1	39.69	257	102	7	74	304	67	296	1e-47	166
AT1g75240.1	TraesCS4B02G089700.1	42.86	252	90	7	72	298	114	336	1e-47	168
AT1g75240.1	TraesCS5A02G246500.1	40.23	256	101	6	74	304	68	296	3e-46	162
AT1g75240.1	TraesCS1D02G426300.1	42.21	244	102	9	62	298	23	234	1e-44	157
AT1g75240.1	TraesCS1B02G448600.1	40.32	253	99	7	62	300	23	237	9e-40	144
AT1g75240.1	TraesCS1A02G418600.1	40.82	245	101	9	58	302	16	216	5e-39	141
AT1g75240.1	TraesCS3A02G226100.1	37.55	229	81	8	75	299	43	213	3e-37	136
AT1g75240.1	TraesCS3B02G258400.1	36.96	230	81	8	75	299	43	213	4e-37	136
AT1g75240.1	TraesCS3D02G224100.1	36.96	230	81	8	75	299	43	213	9e-37	135
AT1g75240.1	TraesCSU02G070700.1	39.83	231	70	8	76	296	15	186	5e-36	133
AT1g75240.1	TraesCS6B02G301000.1	43.17	227	104	5	75	300	224	426	5e-35	135
AT1g75240.1	TraesCS4B02G050800.1	38.96	231	70	7	76	296	15	184	2e-34	129
AT1g75240.1	TraesCS4A02G264100.1	38.96	231	70	7	76	296	15	184	2e-34	129
AT1g75240.1	TraesCS6D02G253700.1	41.84	239	111	5	75	309	220	434	9e-34	131
AT1g75240.1	TraesCS6A02G273700.1	41.3	230	107	5	75	300	218	423	1e-32	128
AT1g75240.1	TraesCS1B02G106800.1	32.86	283	129	10	59	304	4	262	1e-28	115
AT1g75240.1	TraesCS3A02G308700.1	30.04	223	90	4	76	296	25	183	2e-23	97.8
AT1g75240.1	TraesCS5D02G253100.1	72.22	54	15	0	74	127	66	119	2e-21	94.4
AT1g75240.1	TraesCS4A02G226800.1	66.1	59	20	0	240	298	282	340	2e-21	94.7
AT1g75240.1	TraesCS2D02G303900.1	63.24	68	25	0	235	302	154	221	1e-20	91.7
AT1g75240.1	TraesCS2A02G305400.1	63.24	68	25	0	235	302	154	221	1e-20	91.7
AT1g75240.1	TraesCS2B02G322200.1	61.76	68	26	0	235	302	154	221	5e-20	89.7
AT1g75240.1	TraesCS5D02G234600.1	57.14	63	27	0	236	298	228	290	1e-19	89.7
AT1g75240.1	TraesCS5B02G225700.1	57.14	63	27	0	236	298	230	292	1e-19	89.7
AT1g75240.1	TraesCS5A02G227100.1	57.14	63	27	0	236	298	224	286	1e-19	89.7
AT1g75240.1	TraesCS5D02G234700.1	62.75	51	19	0	74	124	21	71	2e-16	75.5
AT1g75240.1	TraesCS5A02G227200.1	62.75	51	19	0	74	124	21	71	2e-16	75.5
AT1g75240.1	TraesCS5B02G226000.1	62.75	51	19	0	74	124	21	71	6e-16	74.3
AT1g75240.1	TraesCS5A02G142700.1	56.14	57	24	1	73	129	28	83	3e-14	69.7
AT1g75240.1	TraesCS5D02G149400.1	56.14	57	24	1	73	129	28	83	3e-14	69.7
AT1g75240.1	TraesCS5B02G141400.1	56.14	57	24	1	73	129	28	83	3e-14	69.7
AT1g75240.1	TraesCS1D02G064300.1	45.9	61	33	0	238	298	113	173	8e-12	64.7
AT1g75240.1	TraesCS1A02G087700.1	51.56	64	26	2	68	126	16	79	4e-11	64.3
AT1g75240.1	TraesCS3B02G484100.1	50	58	29	0	69	126	18	75	8e-11	60.5
AT1g75240.1	TraesCS3A02G448100.1	50	58	29	0	69	126	18	75	9e-11	60.5
AT1g75240.1	TraesCS3A02G448000.1	50	58	29	0	69	126	18	75	9e-11	60.5
AT3g28920.1	TraesCS5B02G243800.1	42.54	228	97	7	52	251	69	290	6e-44	156
AT3g28920.1	TraesCS5D02G253100.1	42.54	228	97	7	52	251	68	289	1e-43	155
AT3g28920.1	TraesCS3B02G258400.1	43.56	202	84	6	49	250	41	212	1e-41	148
AT3g28920.1	TraesCS5A02G246500.1	40.09	227	103	6	52	251	70	290	1e-41	150
AT3g28920.1	TraesCS3A02G226100.1	43.56	202	84	6	49	250	41	212	3e-41	147
AT3g28920.1	TraesCS3D02G224100.1	43.07	202	85	6	49	250	41	212	2e-40	145
AT3g28920.1	TraesCS1D02G426300.1	40.19	209	108	5	49	249	34	233	2e-37	137
AT3g28920.1	TraesCS2D02G303900.1	40.09	212	98	5	52	251	24	218	2e-36	136
AT3g28920.1	TraesCS2A02G305400.1	40.09	212	98	5	52	251	24	218	3e-36	135
AT3g28920.1	TraesCS2B02G322200.1	40.09	212	98	6	52	251	24	218	5e-36	135
AT3g28920.1	TraesCSU02G070700.1	39.07	215	90	7	42	248	5	186	1e-35	132
AT3g28920.1	TraesCS1A02G418600.1	41.18	204	102	4	46	249	26	211	7e-35	130
AT3g28920.1	TraesCS1B02G106800.1	33.98	259	127	7	30	248	3	257	1e-33	129
AT3g28920.1	TraesCS4A02G264100.1	38.5	213	92	6	42	248	5	184	8e-33	125
AT3g28920.1	TraesCS4B02G050800.1	38.5	213	92	6	42	248	5	184	9e-33	125
AT3g28920.1	TraesCS6B02G301000.1	44.71	208	106	4	52	254	225	428	2e-31	125
AT3g28920.1	TraesCS6A02G273700.1	41.71	211	111	3	52	254	219	425	2e-31	125
AT3g28920.1	TraesCS6D02G253700.1	44.98	209	103	3	52	252	221	425	6e-31	123
AT3g28920.1	TraesCS3A02G308700.1	32.42	219	110	4	30	248	3	183	2e-30	117
AT3g28920.1	TraesCS1B02G448600.1	39.63	217	103	6	47	249	32	234	3e-30	118
AT3g28920.1	TraesCS1D02G064300.1	32.66	199	82	4	50	248	25	171	1e-27	109
AT3g28920.1	TraesCS5D02G234600.1	46.02	113	52	2	144	251	183	291	7e-24	102
AT3g28920.1	TraesCS5B02G225700.1	46.3	108	49	2	149	251	190	293	1e-23	101
AT3g28920.1	TraesCS5A02G227100.1	46.3	108	49	2	149	251	184	287	1e-23	101
AT3g28920.1	TraesCS4A02G226800.1	70.18	57	15	1	50	106	118	172	2e-19	89.4
AT3g28920.1	TraesCS4D02G086300.1	58.33	60	25	0	192	251	276	335	3e-19	89
AT3g28920.1	TraesCS4B02G089700.1	58.33	60	25	0	192	251	278	337	5e-19	88.2
AT3g28920.1	TraesCS5A02G142700.1	60.71	56	19	1	50	105	29	81	6e-17	77
AT3g28920.1	TraesCS5D02G149400.1	60.71	56	19	1	50	105	29	81	7e-17	77
AT3g28920.1	TraesCS5B02G141400.1	60.71	56	19	1	50	105	29	81	7e-17	77
AT3g28920.1	TraesCS5D02G234700.1	52.83	53	23	1	50	102	21	71	2e-12	65.1
AT3g28920.1	TraesCS5A02G227200.1	52.83	53	23	1	50	102	21	71	2e-12	65.1
AT3g28920.1	TraesCS5B02G226000.1	52.83	53	23	1	50	102	21	71	5e-12	63.9
AT3g28920.1	TraesCS3A02G448100.1	55.56	54	22	1	50	103	23	74	1e-11	62.8
AT3g28920.1	TraesCS3A02G448000.1	55.56	54	22	1	50	103	23	74	1e-11	62.8
AT3g28920.1	TraesCS3B02G484100.1	55.56	54	22	1	50	103	23	74	3e-11	61.6
AT3g28920.1	TraesCS1A02G087700.1	38.98	59	36	0	193	251	198	256	3e-10	62
AT1g74660.1	TraesCS5A02G246500.1	67.19	64	21	0	36	99	67	130	5e-25	98.6
AT1g74660.1	TraesCS5D02G253100.1	67.19	64	21	0	36	99	65	128	1e-24	97.4
AT1g74660.1	TraesCS5B02G243800.1	67.19	64	21	0	36	99	66	129	2e-24	97.1
AT1g74660.1	TraesCS4D02G086300.1	70.37	54	16	0	37	90	113	166	2e-22	92
AT1g74660.1	TraesCS4B02G089700.1	70.37	54	16	0	37	90	116	169	2e-21	89.7
AT1g74660.1	TraesCS4A02G226800.1	70.37	54	16	0	37	90	118	171	2e-21	89.4
AT1g74660.1	TraesCS5A02G142700.1	69.09	55	16	1	37	91	29	82	3e-21	84.7
AT1g74660.1	TraesCS5D02G149400.1	69.09	55	16	1	37	91	29	82	3e-21	84.3
AT1g74660.1	TraesCS5B02G141400.1	69.09	55	16	1	37	91	29	82	3e-21	84.3
AT1g74660.1	TraesCS5D02G234700.1	65.52	58	20	0	36	93	20	77	9e-21	83.2
AT1g74660.1	TraesCS5A02G227200.1	65.52	58	20	0	36	93	20	77	9e-21	83.2
AT1g74660.1	TraesCS5B02G226000.1	65.52	58	20	0	36	93	20	77	1e-20	82.8
AT1g74660.1	TraesCS3B02G484100.1	57.81	64	27	0	37	100	23	86	2e-18	77
AT1g74660.1	TraesCS3A02G448100.1	57.81	64	27	0	37	100	23	86	2e-18	77
AT1g74660.1	TraesCS3A02G448000.1	57.81	64	27	0	37	100	23	86	2e-18	77
AT1g74660.1	TraesCS1A02G418600.1	54.55	66	27	1	23	88	16	78	1e-17	77.4
AT1g74660.1	TraesCS1B02G448600.1	49.32	73	34	1	16	88	14	83	3e-17	76.6
AT1g74660.1	TraesCS1D02G426300.1	54.69	64	26	1	25	88	23	83	4e-17	76.3
AT1g74660.1	TraesCS3A02G308700.1	54.69	64	22	2	39	100	25	83	7e-16	72
AT1g74660.1	TraesCS1B02G106800.1	50.7	71	28	2	34	102	20	85	1e-15	72
AT1g74660.1	TraesCS3B02G258400.1	58.82	51	18	1	38	88	43	90	3e-14	67.8
AT1g74660.1	TraesCS3D02G224100.1	58.82	51	18	1	38	88	43	90	3e-14	67.8
AT1g74660.1	TraesCS3A02G226100.1	58.82	51	18	1	38	88	43	90	4e-14	67.4
AT1g74660.1	TraesCS2D02G303900.1	58	50	17	1	38	87	23	68	4e-14	68.2
AT1g74660.1	TraesCS2A02G305400.1	58	50	17	1	38	87	23	68	4e-14	68.2
AT1g74660.1	TraesCS2B02G322200.1	58	50	17	1	38	87	23	68	4e-14	68.2
AT1g74660.1	TraesCS5D02G234600.1	62	50	17	1	39	86	42	91	3e-13	66.6
AT1g74660.1	TraesCS5B02G225700.1	62	50	17	1	39	86	41	90	3e-13	66.6
AT1g74660.1	TraesCS5A02G227100.1	62	50	17	1	39	86	38	87	4e-13	66.6
AT1g74660.1	TraesCS1A02G087700.1	47.06	68	29	2	34	99	22	84	2e-12	63.5
AT1g74660.1	TraesCS4A02G264100.1	59.18	49	18	1	39	87	15	61	7e-12	61.2
AT1g74660.1	TraesCS4B02G050800.1	59.18	49	18	1	39	87	15	61	7e-12	61.2
AT1g74660.1	TraesCSU02G070700.1	59.18	49	18	1	39	87	15	61	8e-12	61.2
AT1g74660.1	TraesCS1D02G064300.1	40.54	74	34	3	34	102	22	90	2e-08	50.8
AT1g74660.1	TraesCS6A02G273700.1	52.94	51	23	1	38	88	218	267	2e-06	47.4
AT1g74660.1	TraesCS6D02G253700.1	52.94	51	23	1	38	88	220	269	2e-06	47.4
AT1g74660.1	TraesCS6B02G301000.1	52.94	51	23	1	38	88	224	273	2e-06	47.4
Zm00001d031840_P001	TraesCS5B02G243800.1	65.38	312	66	13	11	308	11	294	8e-104	311
Zm00001d031840_P001	TraesCS5D02G253100.1	65.06	312	66	12	11	308	11	293	1e-103	310
Zm00001d031840_P001	TraesCS5A02G246500.1	63.11	309	78	11	11	308	11	294	7e-100	301
Zm00001d031840_P001	TraesCS4A02G226800.1	47.33	243	101	5	76	307	118	344	2e-52	181
Zm00001d031840_P001	TraesCS4D02G086300.1	45.78	249	97	6	76	308	113	339	7e-50	174
Zm00001d031840_P001	TraesCS1D02G426300.1	40.37	270	93	9	53	302	12	233	1e-42	151
Zm00001d031840_P001	TraesCS1A02G418600.1	38.65	251	101	7	56	302	10	211	2e-38	140
Zm00001d031840_P001	TraesCS3D02G224100.1	39.04	251	95	9	54	303	19	212	4e-38	139
Zm00001d031840_P001	TraesCS3B02G258400.1	38.65	251	96	9	54	303	19	212	1e-37	138
Zm00001d031840_P001	TraesCS3A02G226100.1	39.04	251	95	8	54	303	19	212	2e-37	137
Zm00001d031840_P001	TraesCS2B02G322200.1	40.09	232	101	7	77	305	23	219	3e-36	135
Zm00001d031840_P001	TraesCS2D02G303900.1	38.75	240	93	8	77	305	23	219	9e-36	134
Zm00001d031840_P001	TraesCS2A02G305400.1	38.75	240	93	8	77	305	23	219	1e-35	134
Zm00001d031840_P001	TraesCSU02G070700.1	39.13	230	76	7	78	301	15	186	6e-29	114
Zm00001d031840_P001	TraesCS4A02G264100.1	38.7	230	75	7	78	301	15	184	2e-27	110
Zm00001d031840_P001	TraesCS4B02G050800.1	38.7	230	75	7	78	301	15	184	3e-27	109
Zm00001d031840_P001	TraesCS1B02G106800.1	29.62	260	156	7	60	301	7	257	3e-25	105
Zm00001d031840_P001	TraesCS4B02G089700.1	73.77	61	16	0	245	305	278	338	1e-24	104
Zm00001d031840_P001	TraesCS6B02G301000.1	63.24	68	25	0	235	302	356	423	2e-21	95.9
Zm00001d031840_P001	TraesCS6D02G253700.1	68.75	64	19	1	245	308	365	427	8e-21	94.4
Zm00001d031840_P001	TraesCS6A02G273700.1	70.69	58	17	0	245	302	363	420	1e-20	93.6
Zm00001d031840_P001	TraesCS5D02G234600.1	60	60	24	0	244	303	231	290	2e-19	89.4
Zm00001d031840_P001	TraesCS5B02G225700.1	60	60	24	0	244	303	233	292	2e-19	89.4
Zm00001d031840_P001	TraesCS5A02G227100.1	60	60	24	0	244	303	227	286	2e-19	89
Zm00001d031840_P001	TraesCS3B02G484100.1	51.28	78	31	1	54	131	8	78	2e-16	75.9
Zm00001d031840_P001	TraesCS3A02G448100.1	51.28	78	31	1	54	131	8	78	2e-16	75.5
Zm00001d031840_P001	TraesCS3A02G448000.1	51.28	78	31	1	54	131	8	78	2e-16	75.5
Zm00001d031840_P001	TraesCS5A02G142700.1	59.65	57	22	1	73	129	26	81	8e-16	74.3
Zm00001d031840_P001	TraesCS5D02G149400.1	59.65	57	22	1	73	129	26	81	8e-16	73.9
Zm00001d031840_P001	TraesCS5B02G141400.1	59.65	57	22	1	73	129	26	81	8e-16	73.9
Zm00001d031840_P001	TraesCS5D02G234700.1	62.75	51	19	0	76	126	21	71	3e-15	72.4
Zm00001d031840_P001	TraesCS5A02G227200.1	62.75	51	19	0	76	126	21	71	3e-15	72.4
Zm00001d031840_P001	TraesCS5B02G226000.1	62.75	51	19	0	76	126	21	71	5e-15	72
Zm00001d031840_P001	TraesCS1B02G448600.1	64.58	48	17	0	255	302	187	234	5e-15	75.1
Zm00001d031840_P001	TraesCS3A02G308700.1	45.56	90	39	3	60	146	7	89	2e-14	72
Zm00001d031840_P001	TraesCS1D02G064300.1	24.34	226	92	5	76	301	25	171	3e-13	68.6
Zm00001d031840_P001	TraesCS1A02G087700.1	51.61	62	28	1	67	126	16	77	2e-12	68.2
Zm00001d032175_P001	TraesCS5B02G225700.1	50.66	304	130	7	1	291	1	297	7e-70	229
Zm00001d032175_P001	TraesCS5A02G227100.1	50.17	303	127	9	1	291	1	291	2e-69	228
Zm00001d032175_P001	TraesCS5D02G234600.1	49.67	302	134	7	1	291	1	295	4e-69	227
Zm00001d032175_P001	TraesCS1B02G106800.1	36.79	318	138	11	5	302	1	275	2e-47	167
Zm00001d032175_P001	TraesCS1A02G087700.1	35.71	308	131	13	5	292	1	261	3e-43	155
Zm00001d032175_P001	TraesCS1D02G426300.1	38.43	281	71	10	33	286	29	234	3e-39	144
Zm00001d032175_P001	TraesCS1A02G418600.1	39.47	266	88	6	25	286	16	212	5e-36	134
Zm00001d032175_P001	TraesCS5B02G243800.1	35.77	260	122	8	38	287	66	290	1e-34	132
Zm00001d032175_P001	TraesCS5A02G246500.1	35.77	260	121	8	38	287	67	290	9e-33	127
Zm00001d032175_P001	TraesCS5D02G253100.1	34.62	260	125	8	38	287	65	289	8e-32	125
Zm00001d032175_P001	TraesCS3A02G308700.1	40.38	156	67	6	14	168	6	136	2e-22	95.9
Zm00001d032175_P001	TraesCS4D02G086300.1	65	60	21	0	228	287	276	335	2e-21	95.9
Zm00001d032175_P001	TraesCS4B02G089700.1	65	60	21	0	228	287	278	337	3e-21	95.9
Zm00001d032175_P001	TraesCS4A02G226800.1	65	60	21	0	228	287	282	341	4e-21	95.5
Zm00001d032175_P001	TraesCS6D02G253700.1	62.07	58	22	0	228	285	365	422	2e-18	88.6
Zm00001d032175_P001	TraesCS2D02G303900.1	54.1	61	28	0	227	287	158	218	4e-18	85.5
Zm00001d032175_P001	TraesCS2A02G305400.1	54.1	61	28	0	227	287	158	218	4e-18	85.5
Zm00001d032175_P001	TraesCS2B02G322200.1	54.1	61	28	0	227	287	158	218	5e-18	85.1
Zm00001d032175_P001	TraesCS3D02G224100.1	40.44	136	57	3	167	289	91	215	8e-18	83.6
Zm00001d032175_P001	TraesCS1D02G064300.1	48.19	83	39	1	204	286	95	173	2e-17	81.6
Zm00001d032175_P001	TraesCS3A02G226100.1	43.59	117	52	2	186	289	100	215	2e-17	82.4
Zm00001d032175_P001	TraesCS3B02G258400.1	39.71	136	58	3	167	289	91	215	3e-17	81.6
Zm00001d032175_P001	TraesCS1B02G448600.1	66.1	59	15	1	33	91	29	82	6e-17	81.6
Zm00001d032175_P001	TraesCS5A02G142700.1	58.93	56	20	1	39	94	29	81	1e-15	74.7
Zm00001d032175_P001	TraesCS5D02G149400.1	58.93	56	20	1	39	94	29	81	1e-15	74.7
Zm00001d032175_P001	TraesCS5B02G141400.1	58.93	56	20	1	39	94	29	81	1e-15	74.7
Zm00001d032175_P001	TraesCSU02G070700.1	55.56	63	22	1	228	284	124	186	7e-15	75.5
Zm00001d032175_P001	TraesCS5D02G234700.1	54.55	55	23	1	38	92	20	72	1e-14	71.6
Zm00001d032175_P001	TraesCS5A02G227200.1	54.55	55	23	1	38	92	20	72	1e-14	71.6
Zm00001d032175_P001	TraesCS5B02G226000.1	54.55	55	23	1	38	92	20	72	3e-14	70.9
Zm00001d032175_P001	TraesCS4A02G264100.1	62.75	51	15	1	41	91	15	61	4e-14	73.2
Zm00001d032175_P001	TraesCS4B02G050800.1	62.75	51	15	1	41	91	15	61	4e-14	73.2
Zm00001d032175_P001	TraesCS3A02G448100.1	58.49	53	20	1	39	91	23	73	9e-13	66.6
Zm00001d032175_P001	TraesCS3A02G448000.1	58.49	53	20	1	39	91	23	73	9e-13	66.6
Zm00001d032175_P001	TraesCS3B02G484100.1	58.49	53	20	1	39	91	23	73	1e-12	66.6
Zm00001d032175_P001	TraesCS6A02G273700.1	68.63	51	13	1	41	91	219	266	4e-10	63.2
Zm00001d032175_P001	TraesCS6B02G301000.1	68.63	51	13	1	41	91	225	272	5e-10	62.8
Zm00001d032177_P001	TraesCS5D02G234700.1	68.35	79	18	1	2	80	1	72	1e-30	109
Zm00001d032177_P001	TraesCS5A02G227200.1	68.35	79	18	1	2	80	1	72	1e-30	109
Zm00001d032177_P001	TraesCS5B02G226000.1	67.09	79	19	1	2	80	1	72	8e-30	107
Zm00001d032177_P001	TraesCS5B02G243800.1	46.6	103	31	1	1	79	15	117	3e-21	88.6
Zm00001d032177_P001	TraesCS5D02G253100.1	46.08	102	32	1	1	79	15	116	8e-21	87.4
Zm00001d032177_P001	TraesCS5A02G246500.1	44.23	104	33	1	1	79	15	118	7e-20	84.7
Zm00001d032177_P001	TraesCS5D02G149400.1	68.52	54	16	1	29	82	29	81	1e-17	75.5
Zm00001d032177_P001	TraesCS5B02G141400.1	68.52	54	16	1	29	82	29	81	1e-17	75.5
Zm00001d032177_P001	TraesCS5A02G142700.1	68.52	54	16	1	29	82	29	81	1e-17	75.5
Zm00001d032177_P001	TraesCS4D02G086300.1	62.75	51	19	0	29	79	113	163	5e-17	78.2
Zm00001d032177_P001	TraesCS4A02G226800.1	62.75	51	19	0	29	79	118	168	6e-17	77.8
Zm00001d032177_P001	TraesCS4B02G089700.1	62.75	51	19	0	29	79	116	166	6e-17	77.8
Zm00001d032177_P001	TraesCS1B02G106800.1	44.71	85	42	3	29	110	23	105	5e-15	71.2
Zm00001d032177_P001	TraesCS1D02G426300.1	68.63	51	13	1	29	79	35	82	1e-14	69.7
Zm00001d032177_P001	TraesCS1A02G418600.1	64.81	54	16	1	26	79	27	77	3e-14	68.2
Zm00001d032177_P001	TraesCS3A02G448100.1	60.71	56	22	0	26	81	20	75	3e-14	66.6
Zm00001d032177_P001	TraesCS3A02G448000.1	60.71	56	22	0	26	81	20	75	3e-14	66.6
Zm00001d032177_P001	TraesCS3B02G484100.1	60.71	56	22	0	26	81	20	75	4e-14	66.6
Zm00001d032177_P001	TraesCS1B02G448600.1	60.34	58	20	1	22	79	28	82	1e-13	66.6
Zm00001d032177_P001	TraesCS1A02G087700.1	42.17	83	45	2	30	110	26	107	9e-13	65.1
Zm00001d032177_P001	TraesCS2D02G303900.1	60	50	16	1	30	79	23	68	1e-12	65.1
Zm00001d032177_P001	TraesCS2A02G305400.1	60	50	16	1	30	79	23	68	1e-12	65.1
Zm00001d032177_P001	TraesCS3A02G308700.1	52.54	59	25	2	31	86	25	83	1e-12	63.9
Zm00001d032177_P001	TraesCS2B02G322200.1	60	50	16	1	30	79	23	68	1e-12	64.7
Zm00001d032177_P001	TraesCS5D02G234600.1	56.6	53	21	1	31	81	42	94	4e-12	64.3
Zm00001d032177_P001	TraesCS5B02G225700.1	56.6	53	21	1	31	81	41	93	4e-12	63.9
Zm00001d032177_P001	TraesCS5A02G227100.1	56.6	53	21	1	31	81	38	90	6e-12	63.5
Zm00001d032177_P001	TraesCS3D02G224100.1	62	50	16	1	30	79	43	89	1e-11	61.2
Zm00001d032177_P001	TraesCS3A02G226100.1	62	50	16	1	30	79	43	89	1e-11	61.2
Zm00001d032177_P001	TraesCS3B02G258400.1	62	50	16	1	30	79	43	89	1e-11	61.2
Zm00001d032177_P001	TraesCS4A02G264100.1	57.14	49	19	1	31	79	15	61	5e-10	56.6
Zm00001d032177_P001	TraesCS4B02G050800.1	57.14	49	19	1	31	79	15	61	5e-10	56.6
Zm00001d032177_P001	TraesCSU02G070700.1	57.14	49	19	1	31	79	15	61	6e-10	56.6
Zm00001d032177_P001	TraesCS1D02G064300.1	42.86	56	30	1	28	81	24	79	8e-09	52.4
Zm00001d032177_P001	TraesCS6A02G273700.1	58	50	20	1	30	79	218	266	5e-07	49.3
Zm00001d032177_P001	TraesCS6B02G301000.1	58	50	20	1	30	79	224	272	5e-07	49.3
Zm00001d032177_P001	TraesCS6D02G253700.1	58	50	20	1	30	79	220	268	6e-07	48.9
Zm00001d033791_P001	TraesCSU02G070700.1	68	250	47	9	1	231	1	236	2e-90	271
Zm00001d033791_P001	TraesCS4B02G050800.1	69.11	246	51	8	1	231	1	236	6e-88	265
Zm00001d033791_P001	TraesCS4A02G264100.1	68.7	246	52	8	1	231	1	236	3e-87	263
Zm00001d033791_P001	TraesCS3B02G258400.1	39.25	186	81	5	11	176	41	214	1e-33	125
Zm00001d033791_P001	TraesCS3A02G226100.1	40.86	186	78	6	11	176	41	214	2e-33	124
Zm00001d033791_P001	TraesCS3D02G224100.1	39.25	186	81	5	11	176	41	214	3e-33	124
Zm00001d033791_P001	TraesCS2B02G322200.1	40.5	200	70	8	14	172	24	215	3e-29	114
Zm00001d033791_P001	TraesCS2A02G305400.1	40	200	71	8	14	172	24	215	1e-28	113
Zm00001d033791_P001	TraesCS2D02G303900.1	40	200	71	8	14	172	24	215	1e-28	113
Zm00001d033791_P001	TraesCS1A02G418600.1	37.37	190	77	7	14	172	32	210	8e-25	101
Zm00001d033791_P001	TraesCS1D02G426300.1	35.58	208	73	8	14	172	37	232	1e-24	101
Zm00001d033791_P001	TraesCS1B02G448600.1	38.73	204	73	7	14	172	37	233	9e-24	99
Zm00001d033791_P001	TraesCS6B02G301000.1	36.27	204	79	5	14	172	225	422	1e-22	97.8
Zm00001d033791_P001	TraesCS3A02G308700.1	35.26	173	88	6	12	172	23	183	5e-22	92.8
Zm00001d033791_P001	TraesCS5D02G234600.1	54.69	64	23	1	109	172	231	288	2e-15	76.3
Zm00001d033791_P001	TraesCS5B02G225700.1	54.69	64	23	1	109	172	233	290	3e-15	76.3
Zm00001d033791_P001	TraesCS5A02G227100.1	54.69	64	23	1	109	172	227	284	3e-15	75.9
Zm00001d033791_P001	TraesCS5B02G243800.1	52.38	63	24	1	110	172	231	287	4e-15	74.3
Zm00001d033791_P001	TraesCS5D02G253100.1	52.38	63	24	1	110	172	230	286	4e-15	74.3
Zm00001d033791_P001	TraesCS5A02G246500.1	52.38	63	24	1	110	172	231	287	4e-15	74.3
Zm00001d033791_P001	TraesCS4D02G086300.1	51.47	68	27	1	110	177	276	337	2e-14	73.6
Zm00001d033791_P001	TraesCS4A02G226800.1	51.47	68	27	1	110	177	282	343	3e-14	72.8
Zm00001d033791_P001	TraesCS4B02G089700.1	53.97	63	23	1	110	172	278	334	4e-14	72.8
Zm00001d033791_P001	TraesCS1D02G064300.1	31.58	171	79	7	14	172	27	171	4e-14	69.7
Zm00001d033791_P001	TraesCS3B02G484100.1	48.57	70	34	1	14	81	25	94	9e-14	67.4
Zm00001d033791_P001	TraesCS3A02G448100.1	58.49	53	20	1	14	64	25	77	2e-13	66.6
Zm00001d033791_P001	TraesCS3A02G448000.1	58.49	53	20	1	14	64	25	77	2e-13	66.6
Zm00001d033791_P001	TraesCS6A02G273700.1	52.38	63	24	1	110	172	363	419	3e-13	70.1
Zm00001d033791_P001	TraesCS6D02G253700.1	52.38	63	24	1	110	172	365	421	7e-13	69.3
Zm00001d033791_P001	TraesCS1B02G106800.1	37.04	81	45	1	107	187	198	272	4e-11	63.2
Zm00001d033791_P001	TraesCS5A02G142700.1	56	50	17	2	14	60	31	78	4e-10	57.4
Zm00001d033791_P001	TraesCS5D02G149400.1	56	50	17	2	14	60	31	78	4e-10	57.4
Zm00001d033791_P001	TraesCS5B02G141400.1	56	50	17	2	14	60	31	78	4e-10	57.4
Zm00001d033791_P001	TraesCS1A02G087700.1	35.06	77	44	1	112	188	199	269	4e-08	54.3
Zm00001d033791_P001	TraesCS5D02G234700.1	50	50	23	1	14	61	23	72	8e-08	50.8
Zm00001d033791_P001	TraesCS5A02G227200.1	50	50	23	1	14	61	23	72	8e-08	50.8
Zm00001d033791_P001	TraesCS5B02G226000.1	48	50	24	1	14	61	23	72	4e-07	49.3
Zm00001d003645_P001	TraesCS2B02G322200.1	66.94	245	61	4	1	244	1	226	4e-88	270
Zm00001d003645_P001	TraesCS2D02G303900.1	66.94	245	61	4	1	244	1	226	7e-88	270
Zm00001d003645_P001	TraesCS2A02G305400.1	66.94	245	61	4	1	244	1	226	7e-88	270
Zm00001d003645_P001	TraesCS5B02G243800.1	41.7	235	108	7	21	236	66	290	3e-41	149
Zm00001d003645_P001	TraesCS5D02G253100.1	41.7	235	108	7	21	236	65	289	1e-40	147
Zm00001d003645_P001	TraesCS5A02G246500.1	40.34	238	112	7	21	239	67	293	7e-39	142
Zm00001d003645_P001	TraesCS1D02G426300.1	40.08	242	108	8	6	234	16	233	5e-38	139
Zm00001d003645_P001	TraesCS3B02G258400.1	40.72	221	76	6	20	234	40	211	4e-37	136
Zm00001d003645_P001	TraesCS3A02G226100.1	40.37	218	75	6	23	234	43	211	7e-37	135
Zm00001d003645_P001	TraesCS3D02G224100.1	40.37	218	75	6	23	234	43	211	3e-36	134
Zm00001d003645_P001	TraesCS1A02G418600.1	37.5	224	97	6	17	234	25	211	2e-32	123
Zm00001d003645_P001	TraesCS6B02G301000.1	40.97	227	109	5	23	243	224	431	2e-30	121
Zm00001d003645_P001	TraesCS4B02G050800.1	38.58	267	99	9	24	278	15	228	1e-29	116
Zm00001d003645_P001	TraesCS4A02G264100.1	37.04	270	99	7	24	278	15	228	1e-29	116
Zm00001d003645_P001	TraesCS1B02G448600.1	37.71	236	109	9	11	235	27	235	2e-29	116
Zm00001d003645_P001	TraesCS1B02G106800.1	31.03	261	135	6	23	249	24	273	4e-28	113
Zm00001d003645_P001	TraesCS4D02G086300.1	69.35	62	19	0	177	238	276	337	5e-23	99.4
Zm00001d003645_P001	TraesCS4A02G226800.1	69.35	62	19	0	177	238	282	343	8e-23	99
Zm00001d003645_P001	TraesCS3A02G308700.1	30.32	221	85	5	24	235	25	185	2e-22	95.1
Zm00001d003645_P001	TraesCS4B02G089700.1	68.85	61	19	0	177	237	278	338	2e-22	97.8
Zm00001d003645_P001	TraesCS1D02G064300.1	28.31	219	80	3	21	233	24	171	1e-21	92.4
Zm00001d003645_P001	TraesCS6A02G273700.1	62.69	67	24	1	177	243	363	428	3e-21	95.1
Zm00001d003645_P001	TraesCS6D02G253700.1	67.24	58	19	0	177	234	365	422	1e-20	93.6
Zm00001d003645_P001	TraesCSU02G070700.1	34.19	272	104	8	24	278	15	228	1e-20	90.5
Zm00001d003645_P001	TraesCS5D02G234600.1	59.32	59	24	0	177	235	232	290	5e-20	90.9
Zm00001d003645_P001	TraesCS5B02G225700.1	59.32	59	24	0	177	235	234	292	6e-20	90.9
Zm00001d003645_P001	TraesCS5A02G227100.1	59.32	59	24	0	177	235	228	286	6e-20	90.5
Zm00001d003645_P001	TraesCS5A02G142700.1	65.38	52	15	1	24	72	31	82	1e-15	73.6
Zm00001d003645_P001	TraesCS5D02G149400.1	65.38	52	15	1	24	72	31	82	1e-15	73.6
Zm00001d003645_P001	TraesCS5B02G141400.1	65.38	52	15	1	24	72	31	82	1e-15	73.6
Zm00001d003645_P001	TraesCS5D02G234700.1	57.69	52	18	1	21	68	20	71	7e-14	68.6
Zm00001d003645_P001	TraesCS5A02G227200.1	57.69	52	18	1	21	68	20	71	7e-14	68.6
Zm00001d003645_P001	TraesCS1A02G087700.1	50	66	27	1	22	81	25	90	9e-14	71.6
Zm00001d003645_P001	TraesCS5B02G226000.1	55.77	52	19	1	21	68	20	71	8e-13	65.9
Zm00001d003645_P001	TraesCS3B02G484100.1	48.39	62	28	1	14	71	15	76	2e-11	62
Zm00001d003645_P001	TraesCS3A02G448100.1	48.39	62	28	1	14	71	15	76	3e-11	61.6
Zm00001d003645_P001	TraesCS3A02G448000.1	48.39	62	28	1	14	71	15	76	3e-11	61.6
Zm00001d005757_P001	TraesCS5D02G234600.1	57.87	394	126	12	1	361	1	387	3e-97	299
Zm00001d005757_P001	TraesCS5A02G227100.1	56.07	387	140	9	1	361	1	383	1e-95	295
Zm00001d005757_P001	TraesCS5B02G225700.1	55.3	396	136	11	1	361	1	390	1e-93	290
Zm00001d005757_P001	TraesCS1B02G106800.1	46.41	306	117	12	4	293	1	275	3e-70	226
Zm00001d005757_P001	TraesCS1A02G087700.1	47.28	294	108	11	4	283	1	261	2e-65	214
Zm00001d005757_P001	TraesCS3A02G308700.1	48.63	146	53	6	4	149	1	124	7e-30	116
Zm00001d005757_P001	TraesCS1D02G064300.1	56.98	86	35	2	193	277	89	173	3e-23	97.8
Zm00001d005757_P001	TraesCS4D02G086300.1	65	60	21	0	219	278	276	335	5e-22	97.8
Zm00001d005757_P001	TraesCS4B02G089700.1	65	60	21	0	219	278	278	337	7e-22	97.4
Zm00001d005757_P001	TraesCS4A02G226800.1	65	60	21	0	219	278	282	341	8e-22	97.1
Zm00001d005757_P001	TraesCS5B02G243800.1	60	60	24	0	219	278	231	290	4e-20	90.9
Zm00001d005757_P001	TraesCS5A02G246500.1	60	60	24	0	219	278	231	290	4e-20	90.9
Zm00001d005757_P001	TraesCS5D02G253100.1	60	60	24	0	219	278	230	289	4e-20	90.9
Zm00001d005757_P001	TraesCS1A02G418600.1	52.75	91	31	3	25	109	22	106	1e-19	88.2
Zm00001d005757_P001	TraesCS3B02G258400.1	40.98	122	69	1	159	280	97	215	2e-19	87.8
Zm00001d005757_P001	TraesCS1B02G448600.1	51.02	98	30	3	25	109	27	119	8e-19	86.7
Zm00001d005757_P001	TraesCS3A02G226100.1	41.94	124	65	2	159	280	97	215	1e-18	85.9
Zm00001d005757_P001	TraesCS3D02G224100.1	40.16	122	70	1	159	280	97	215	1e-18	85.9
Zm00001d005757_P001	TraesCS6B02G301000.1	60.87	69	24	1	208	276	358	423	4e-18	87.4
Zm00001d005757_P001	TraesCS6A02G273700.1	63.79	58	21	0	219	276	363	420	5e-18	87
Zm00001d005757_P001	TraesCS6D02G253700.1	63.79	58	21	0	219	276	365	422	9e-18	86.3
Zm00001d005757_P001	TraesCS1D02G426300.1	65.57	61	16	2	25	85	27	82	4e-17	82
Zm00001d005757_P001	TraesCSU02G070700.1	48.81	84	35	2	34	113	14	93	6e-17	81.3
Zm00001d005757_P001	TraesCS4A02G264100.1	48.81	84	35	2	34	113	14	93	7e-17	80.9
Zm00001d005757_P001	TraesCS4B02G050800.1	48.81	84	35	2	34	113	14	93	8e-17	80.9
Zm00001d005757_P001	TraesCS5A02G142700.1	62.96	54	17	1	35	88	31	81	2e-16	76.6
Zm00001d005757_P001	TraesCS5D02G149400.1	62.96	54	17	1	35	88	31	81	2e-16	76.6
Zm00001d005757_P001	TraesCS5B02G141400.1	62.96	54	17	1	35	88	31	81	2e-16	76.6
Zm00001d005757_P001	TraesCS2D02G303900.1	66.67	51	11	1	35	85	24	68	6e-16	79
Zm00001d005757_P001	TraesCS2A02G305400.1	66.67	51	11	1	35	85	24	68	7e-16	79
Zm00001d005757_P001	TraesCS2B02G322200.1	66.67	51	11	1	35	85	24	68	7e-16	79
Zm00001d005757_P001	TraesCS3A02G448100.1	56.67	60	24	1	28	87	18	75	3e-14	70.9
Zm00001d005757_P001	TraesCS3A02G448000.1	56.67	60	24	1	28	87	18	75	3e-14	70.9
Zm00001d005757_P001	TraesCS3B02G484100.1	56.67	60	24	1	28	87	18	75	4e-14	70.1
Zm00001d005757_P001	TraesCS5D02G234700.1	56.86	51	20	1	35	85	23	71	4e-13	67.4
Zm00001d005757_P001	TraesCS5A02G227200.1	56.86	51	20	1	35	85	23	71	4e-13	67.4
Zm00001d005757_P001	TraesCS5B02G226000.1	56.86	51	20	1	35	85	23	71	8e-13	66.6
Zm00001d005931_P001	TraesCS5D02G253100.1	64.07	295	68	10	16	286	13	293	1e-105	315
Zm00001d005931_P001	TraesCS5B02G243800.1	63.51	296	69	10	16	286	13	294	6e-105	313
Zm00001d005931_P001	TraesCS5A02G246500.1	63.27	294	73	9	16	286	13	294	3e-102	306
Zm00001d005931_P001	TraesCS4A02G226800.1	47.5	240	93	5	65	285	119	344	5e-52	179
Zm00001d005931_P001	TraesCS4D02G086300.1	49.79	239	90	6	65	286	114	339	7e-51	176
Zm00001d005931_P001	TraesCS4B02G089700.1	49.15	236	89	6	65	283	117	338	5e-49	171
Zm00001d005931_P001	TraesCS1D02G426300.1	39.69	257	127	7	27	280	2	233	2e-41	147
Zm00001d005931_P001	TraesCS3D02G224100.1	40.55	217	82	6	65	281	43	212	6e-39	140
Zm00001d005931_P001	TraesCS3B02G258400.1	40.09	217	83	6	65	281	43	212	2e-38	139
Zm00001d005931_P001	TraesCS3A02G226100.1	40.09	217	83	6	65	281	43	212	3e-38	139
Zm00001d005931_P001	TraesCS2B02G322200.1	40.53	227	97	6	65	283	23	219	2e-37	138
Zm00001d005931_P001	TraesCS2D02G303900.1	40.09	227	98	6	65	283	23	219	1e-36	135
Zm00001d005931_P001	TraesCS2A02G305400.1	40.61	229	94	6	65	283	23	219	1e-36	135
Zm00001d005931_P001	TraesCS1A02G418600.1	37.39	222	104	4	59	280	25	211	8e-35	129
Zm00001d005931_P001	TraesCS6B02G301000.1	42.37	236	118	5	46	280	205	423	2e-33	130
Zm00001d005931_P001	TraesCS6D02G253700.1	40.91	242	127	5	46	286	201	427	2e-31	124
Zm00001d005931_P001	TraesCS6A02G273700.1	40.68	236	125	4	46	280	199	420	5e-31	122
Zm00001d005931_P001	TraesCSU02G070700.1	40.45	220	77	6	66	279	15	186	3e-29	114
Zm00001d005931_P001	TraesCS4A02G264100.1	39.09	220	78	6	66	279	15	184	2e-27	110
Zm00001d005931_P001	TraesCS4B02G050800.1	39.09	220	78	6	66	279	15	184	3e-27	109
Zm00001d005931_P001	TraesCS1B02G106800.1	31.85	248	122	8	65	279	24	257	2e-24	102
Zm00001d005931_P001	TraesCS3A02G308700.1	28.31	219	92	7	66	279	25	183	6e-20	87.8
Zm00001d005931_P001	TraesCS5D02G234600.1	56.67	60	26	0	222	281	231	290	4e-18	85.1
Zm00001d005931_P001	TraesCS5B02G225700.1	56.67	60	26	0	222	281	233	292	5e-18	85.1
Zm00001d005931_P001	TraesCS5A02G227100.1	56.67	60	26	0	222	281	227	286	5e-18	84.7
Zm00001d005931_P001	TraesCS5D02G234700.1	65.38	52	18	0	63	114	20	71	5e-17	77
Zm00001d005931_P001	TraesCS5A02G227200.1	65.38	52	18	0	63	114	20	71	5e-17	77
Zm00001d005931_P001	TraesCS5B02G226000.1	67.31	52	17	0	63	114	20	71	7e-17	76.6
Zm00001d005931_P001	TraesCS3A02G448100.1	58.62	58	24	0	58	115	17	74	2e-15	72.8
Zm00001d005931_P001	TraesCS3A02G448000.1	58.62	58	24	0	58	115	17	74	2e-15	72.8
Zm00001d005931_P001	TraesCS3B02G484100.1	57.63	59	25	0	57	115	16	74	2e-15	72.4
Zm00001d005931_P001	TraesCS5D02G149400.1	64.29	56	13	2	66	118	31	82	5e-15	71.6
Zm00001d005931_P001	TraesCS5B02G141400.1	64.29	56	13	2	66	118	31	82	5e-15	71.6
Zm00001d005931_P001	TraesCS5A02G142700.1	64.29	56	13	2	66	118	31	82	5e-15	71.6
Zm00001d005931_P001	TraesCS1B02G448600.1	62.5	48	18	0	233	280	187	234	2e-14	73.2
Zm00001d005931_P001	TraesCS1A02G087700.1	42.86	84	39	2	33	114	1	77	7e-13	68.9
Zm00001d005931_P001	TraesCS1D02G064300.1	24.42	217	95	5	63	279	24	171	8e-11	61.6
Zm00001d041417_P001	TraesCS4B02G101800.2	81.11	90	16	1	113	202	112	200	4e-41	149
Zm00001d041417_P001	TraesCS4B02G101800.1	81.11	90	16	1	113	202	88	176	6e-41	149
Zm00001d041417_P001	TraesCS4B02G101800.3	81.11	90	16	1	113	202	112	200	7e-41	149
Zm00001d041417_P001	TraesCS4D02G098400.1	81.11	90	16	1	113	202	112	200	9e-41	149
Zm00001d041417_P001	TraesCS4A02G214200.1	80	90	17	1	113	202	93	181	2e-40	147
Zm00001d041417_P001	TraesCS4A02G214200.2	80	90	17	1	113	202	112	200	3e-40	147
Zm00001d041417_P001	TraesCS2D02G305000.1	51.04	96	47	0	108	203	103	198	4e-26	107
Zm00001d041417_P001	TraesCS2A02G306500.1	51.04	96	47	0	108	203	103	198	6e-26	107
Zm00001d041417_P001	TraesCS2B02G323200.1	51.55	97	46	1	108	203	103	199	1e-24	103
Zm00001d041417_P001	TraesCS3A02G226100.1	53.95	76	27	3	6	78	73	143	4e-13	67.8
Zm00001d041417_P001	TraesCS3B02G258400.1	52.63	76	28	3	6	78	73	143	3e-12	65.1
Zm00001d041417_P001	TraesCS3D02G224100.1	52.63	76	28	3	6	78	73	143	6e-12	64.7
Zm00001d041417_P001	TraesCS1A02G418600.1	46.25	80	34	3	6	81	61	135	6e-11	61.6
Zm00001d041417_P001	TraesCS1D02G426300.1	48.89	90	27	5	6	78	66	153	2e-10	60.8
Zm00001d041417_P001	TraesCS1B02G448600.1	46.15	91	29	5	6	78	66	154	2e-10	60.5
Zm00001d041780_P001	TraesCS4D02G086300.1	45.23	367	150	12	4	325	9	369	9e-74	238
Zm00001d041780_P001	TraesCS4B02G089700.1	49.2	313	115	10	19	293	32	338	2e-70	230
Zm00001d041780_P001	TraesCS4A02G226800.1	48.09	314	123	10	19	295	34	344	6e-67	221
Zm00001d041780_P001	TraesCS5B02G243800.1	48.54	239	84	7	87	295	64	293	8e-56	189
Zm00001d041780_P001	TraesCS5D02G253100.1	47.7	239	86	5	87	295	63	292	2e-54	185
Zm00001d041780_P001	TraesCS5A02G246500.1	45.49	233	99	4	87	295	65	293	1e-53	183
Zm00001d041780_P001	TraesCS1D02G426300.1	43.44	221	99	5	82	290	27	233	9e-44	155
Zm00001d041780_P001	TraesCS2D02G303900.1	44.76	210	96	6	91	293	23	219	5e-43	154
Zm00001d041780_P001	TraesCS2A02G305400.1	44.76	210	96	6	91	293	23	219	7e-43	154
Zm00001d041780_P001	TraesCS2B02G322200.1	44.76	210	96	6	91	293	23	219	1e-42	154
Zm00001d041780_P001	TraesCS3D02G224100.1	42.86	203	79	5	92	291	44	212	2e-40	146
Zm00001d041780_P001	TraesCS3A02G226100.1	44.78	201	78	6	92	291	44	212	3e-40	145
Zm00001d041780_P001	TraesCS3B02G258400.1	42.65	204	80	5	91	291	43	212	7e-40	145
Zm00001d041780_P001	TraesCS1A02G418600.1	43.72	215	96	6	79	290	19	211	2e-36	135
Zm00001d041780_P001	TraesCS1B02G448600.1	43.67	229	91	8	81	290	25	234	2e-35	133
Zm00001d041780_P001	TraesCS6B02G301000.1	41.28	218	92	4	91	290	224	423	2e-30	122
Zm00001d041780_P001	TraesCSU02G070700.1	40.69	204	83	7	92	289	15	186	6e-30	117
Zm00001d041780_P001	TraesCS4A02G264100.1	41.18	204	80	6	92	289	15	184	3e-29	115
Zm00001d041780_P001	TraesCS4B02G050800.1	41.18	204	80	6	92	289	15	184	5e-29	115
Zm00001d041780_P001	TraesCS3A02G308700.1	32.02	203	89	6	92	289	25	183	5e-24	100
Zm00001d041780_P001	TraesCS5D02G234600.1	65.57	61	21	0	231	291	230	290	9e-21	94
Zm00001d041780_P001	TraesCS5B02G225700.1	65.57	61	21	0	231	291	232	292	1e-20	93.6
Zm00001d041780_P001	TraesCS5A02G227100.1	65.57	61	21	0	231	291	226	286	1e-20	93.6
Zm00001d041780_P001	TraesCS6A02G273700.1	70.69	58	17	0	233	290	363	420	8e-20	92
Zm00001d041780_P001	TraesCS1D02G064300.1	31.03	203	83	4	89	289	24	171	9e-20	87.4
Zm00001d041780_P001	TraesCS6D02G253700.1	70.69	58	17	0	233	290	365	422	1e-19	91.7
Zm00001d041780_P001	TraesCS5D02G234700.1	65.38	52	18	0	89	140	20	71	4e-18	80.9
Zm00001d041780_P001	TraesCS5A02G227200.1	65.38	52	18	0	89	140	20	71	4e-18	80.9
Zm00001d041780_P001	TraesCS5B02G226000.1	66.04	53	18	0	88	140	19	71	2e-16	76.6
Zm00001d041780_P001	TraesCS3A02G448100.1	46.99	83	39	1	84	166	17	94	2e-14	70.9
Zm00001d041780_P001	TraesCS3A02G448000.1	46.99	83	39	1	84	166	17	94	2e-14	70.9
Zm00001d041780_P001	TraesCS3B02G484100.1	45.88	85	41	1	84	168	17	96	3e-14	70.5
Zm00001d041780_P001	TraesCS5D02G149400.1	57.14	63	20	2	87	146	26	84	2e-13	68.2
Zm00001d041780_P001	TraesCS5B02G141400.1	57.14	63	20	2	87	146	26	84	2e-13	68.2
Zm00001d041780_P001	TraesCS1B02G106800.1	51.43	70	26	2	73	140	12	75	2e-13	71.6
Zm00001d041780_P001	TraesCS5A02G142700.1	60.34	58	16	2	87	141	26	79	3e-13	67.8
Zm00001d041780_P001	TraesCS1A02G087700.1	48.61	72	29	2	71	140	12	77	7e-12	67
Zm00001d044662_P001	TraesCS5D02G149400.1	60	100	33	3	1	100	1	93	1e-28	103
Zm00001d044662_P001	TraesCS5B02G141400.1	60	100	33	3	1	100	1	93	1e-28	103
Zm00001d044662_P001	TraesCS5A02G142700.1	59	100	34	3	1	100	1	93	6e-28	101
Zm00001d044662_P001	TraesCS5D02G234700.1	65.08	63	20	1	29	91	21	81	1e-20	82.8
Zm00001d044662_P001	TraesCS5A02G227200.1	65.08	63	20	1	29	91	21	81	1e-20	82.8
Zm00001d044662_P001	TraesCS5B02G226000.1	63.49	63	21	1	29	91	21	81	7e-20	80.9
Zm00001d044662_P001	TraesCS5B02G243800.1	68.63	51	16	0	30	80	68	118	1e-19	83.2
Zm00001d044662_P001	TraesCS3A02G448100.1	50.6	83	35	2	1	83	1	77	2e-19	79.7
Zm00001d044662_P001	TraesCS3A02G448000.1	50.6	83	35	2	1	83	1	77	2e-19	79.7
Zm00001d044662_P001	TraesCS3B02G484100.1	48.89	90	38	2	1	90	1	82	3e-19	79.3
Zm00001d044662_P001	TraesCS4D02G086300.1	62.26	53	20	0	29	81	113	165	4e-19	83.2
Zm00001d044662_P001	TraesCS4A02G226800.1	62.26	53	20	0	29	81	118	170	4e-19	83.2
Zm00001d044662_P001	TraesCS5D02G253100.1	66.67	51	17	0	30	80	67	117	5e-19	81.6
Zm00001d044662_P001	TraesCS4B02G089700.1	62.26	53	20	0	29	81	116	168	5e-19	82.8
Zm00001d044662_P001	TraesCS1A02G418600.1	74.51	51	10	1	30	80	31	78	3e-18	79.3
Zm00001d044662_P001	TraesCS5A02G246500.1	64.71	51	18	0	30	80	69	119	3e-18	79.7
Zm00001d044662_P001	TraesCS1B02G448600.1	67.24	58	16	1	23	80	29	83	6e-18	78.2
Zm00001d044662_P001	TraesCS1D02G426300.1	67.24	58	16	1	23	80	29	83	8e-18	77.8
Zm00001d044662_P001	TraesCS3A02G226100.1	51.85	81	32	3	3	83	20	93	4e-17	75.9
Zm00001d044662_P001	TraesCS3D02G224100.1	51.85	81	32	3	3	83	20	93	5e-17	75.9
Zm00001d044662_P001	TraesCS3B02G258400.1	53.95	76	28	3	8	83	25	93	5e-17	75.9
Zm00001d044662_P001	TraesCS2D02G303900.1	64	50	14	1	30	79	23	68	4e-16	73.6
Zm00001d044662_P001	TraesCS2B02G322200.1	64	50	14	1	30	79	23	68	4e-16	73.6
Zm00001d044662_P001	TraesCS2A02G305400.1	64	50	14	1	30	79	23	68	5e-16	73.6
Zm00001d044662_P001	TraesCS1B02G106800.1	52.17	69	25	3	17	79	9	75	2e-14	68.9
Zm00001d044662_P001	TraesCS1A02G087700.1	55.74	61	21	2	23	79	19	77	7e-14	67.4
Zm00001d044662_P001	TraesCS5D02G234600.1	58	50	19	1	31	78	42	91	3e-13	66.6
Zm00001d044662_P001	TraesCS5B02G225700.1	58	50	19	1	31	78	41	90	3e-13	66.6
Zm00001d044662_P001	TraesCS5A02G227100.1	58	50	19	1	31	78	38	87	4e-13	66.2
Zm00001d044662_P001	TraesCS4A02G264100.1	54.55	55	23	1	31	85	15	67	5e-13	64.3
Zm00001d044662_P001	TraesCS3A02G308700.1	45.71	70	36	1	12	79	6	75	6e-13	63.9
Zm00001d044662_P001	TraesCS4B02G050800.1	59.18	49	18	1	31	79	15	61	7e-13	63.9
Zm00001d044662_P001	TraesCSU02G070700.1	59.18	49	18	1	31	79	15	61	8e-13	63.5
Zm00001d044662_P001	TraesCS6A02G273700.1	70.59	51	14	1	30	80	218	267	6e-12	63.5
Zm00001d044662_P001	TraesCS6B02G301000.1	70.59	51	14	1	30	80	224	273	6e-12	63.2
Zm00001d044662_P001	TraesCS6D02G253700.1	70.59	51	14	1	30	80	220	269	6e-12	63.2
Zm00001d044662_P001	TraesCS1D02G064300.1	42.11	57	31	1	23	77	19	75	6e-07	46.6
Zm00001d049000_P001	TraesCS4D02G086300.1	57.77	431	114	17	1	414	1	380	7e-122	365
Zm00001d049000_P001	TraesCS4A02G226800.1	55.27	427	143	13	1	414	1	392	2e-113	343
Zm00001d049000_P001	TraesCS4B02G089700.1	56.12	433	126	17	1	414	1	388	4e-113	342
Zm00001d049000_P001	TraesCS5B02G243800.1	38.06	310	105	8	80	355	37	293	2e-48	171
Zm00001d049000_P001	TraesCS5D02G253100.1	40.43	282	86	8	108	355	59	292	8e-48	169
Zm00001d049000_P001	TraesCS1D02G426300.1	41.94	248	105	7	107	351	23	234	3e-45	161
Zm00001d049000_P001	TraesCS2D02G303900.1	40.25	241	95	5	120	354	23	220	3e-38	143
Zm00001d049000_P001	TraesCS2A02G305400.1	40.25	241	95	5	120	354	23	220	3e-38	143
Zm00001d049000_P001	TraesCS2B02G322200.1	39.83	241	96	5	120	354	23	220	1e-37	142
Zm00001d049000_P001	TraesCS3B02G258400.1	38.93	244	77	7	120	358	43	219	1e-36	137
Zm00001d049000_P001	TraesCS3A02G226100.1	38.84	242	76	7	120	356	43	217	7e-36	135
Zm00001d049000_P001	TraesCS3D02G224100.1	38.84	242	76	7	120	356	43	217	1e-35	134
Zm00001d049000_P001	TraesCS1A02G418600.1	38.55	249	99	6	104	351	17	212	7e-35	132
Zm00001d049000_P001	TraesCS1B02G448600.1	39.84	246	114	5	107	351	23	235	2e-34	132
Zm00001d049000_P001	TraesCSU02G070700.1	37.02	235	79	4	121	349	15	186	7e-32	124
Zm00001d049000_P001	TraesCS1B02G106800.1	34.01	247	135	6	119	349	23	257	2e-30	121
Zm00001d049000_P001	TraesCS4B02G050800.1	37.45	235	76	5	121	349	15	184	8e-28	112
Zm00001d049000_P001	TraesCS5A02G246500.1	71.43	63	18	0	293	355	231	293	1e-24	105
Zm00001d049000_P001	TraesCS4A02G264100.1	36.17	235	79	5	121	349	15	184	1e-24	103
Zm00001d049000_P001	TraesCS6D02G253700.1	75.81	62	15	0	293	354	365	426	2e-24	106
Zm00001d049000_P001	TraesCS5B02G225700.1	67.21	61	20	0	292	352	233	293	3e-22	99.4
Zm00001d049000_P001	TraesCS5D02G234600.1	68.33	60	19	0	292	351	231	290	3e-22	99.4
Zm00001d049000_P001	TraesCS5A02G227100.1	67.21	61	20	0	292	352	227	287	3e-22	99
Zm00001d049000_P001	TraesCS5D02G234700.1	64.71	51	18	0	119	169	21	71	1e-17	80.5
Zm00001d049000_P001	TraesCS5A02G227200.1	64.71	51	18	0	119	169	21	71	1e-17	80.5
Zm00001d049000_P001	TraesCS5B02G226000.1	66.67	51	17	0	119	169	21	71	3e-17	79.7
Zm00001d049000_P001	TraesCS5D02G149400.1	59.02	61	24	1	118	178	28	87	6e-16	75.9
Zm00001d049000_P001	TraesCS5B02G141400.1	59.02	61	24	1	118	178	28	87	6e-16	75.9
Zm00001d049000_P001	TraesCS5A02G142700.1	57.38	61	25	1	118	178	28	87	3e-15	74.3
Zm00001d049000_P001	TraesCS3B02G484100.1	53.12	64	30	0	111	174	15	78	3e-15	74.3
Zm00001d049000_P001	TraesCS3A02G448100.1	53.12	64	30	0	111	174	15	78	4e-15	73.9
Zm00001d049000_P001	TraesCS3A02G448000.1	53.12	64	30	0	111	174	15	78	4e-15	73.9
Zm00001d049000_P001	TraesCS3A02G308700.1	58.82	51	19	1	121	169	25	75	6e-13	69.3
Zm00001d049000_P001	TraesCS1D02G064300.1	47.54	61	32	0	291	351	113	173	2e-12	68.2
Zm00001d049000_P001	TraesCS1A02G087700.1	57.69	52	20	1	120	169	26	77	2e-11	66.6
Zm00001d049000_P001	TraesCS6B02G301000.1	64.71	51	17	1	120	170	224	273	7e-08	56.2
Zm00001d049000_P001	TraesCS6A02G273700.1	64.71	51	17	1	120	170	218	267	8e-08	56.2
Zm00001d050443_P001	TraesCS5A02G227100.1	45.67	300	138	6	1	284	1	291	6e-60	202
Zm00001d050443_P001	TraesCS5D02G234600.1	44.48	308	134	9	1	284	1	295	3e-56	193
Zm00001d050443_P001	TraesCS5B02G225700.1	43.14	306	143	8	1	284	1	297	4e-56	192
Zm00001d050443_P001	TraesCS1B02G106800.1	36.22	312	139	11	5	294	1	274	5e-44	157
Zm00001d050443_P001	TraesCS1A02G087700.1	35.15	293	146	10	5	285	1	261	5e-37	139
Zm00001d050443_P001	TraesCS1D02G426300.1	35.85	265	96	7	30	279	29	234	4e-36	135
Zm00001d050443_P001	TraesCS2B02G322200.1	37.04	243	105	6	38	280	24	218	2e-35	135
Zm00001d050443_P001	TraesCS2D02G303900.1	37.04	243	105	6	38	280	24	218	2e-35	134
Zm00001d050443_P001	TraesCS2A02G305400.1	37.04	243	105	6	38	280	24	218	2e-35	134
Zm00001d050443_P001	TraesCS1A02G418600.1	35.54	242	95	6	38	279	32	212	4e-33	127
Zm00001d050443_P001	TraesCS5D02G253100.1	34.63	257	139	7	28	280	58	289	3e-32	126
Zm00001d050443_P001	TraesCS3A02G308700.1	40.67	150	73	6	14	162	6	140	6e-21	91.3
Zm00001d050443_P001	TraesCS5A02G246500.1	61.67	60	23	0	221	280	231	290	1e-19	89.7
Zm00001d050443_P001	TraesCS5B02G243800.1	61.67	60	23	0	221	280	231	290	1e-19	89.7
Zm00001d050443_P001	TraesCS4D02G086300.1	61.67	60	23	0	221	280	276	335	3e-19	89.7
Zm00001d050443_P001	TraesCS4B02G089700.1	61.67	60	23	0	221	280	278	337	4e-19	89.4
Zm00001d050443_P001	TraesCS4A02G226800.1	61.67	60	23	0	221	280	282	341	5e-19	89.4
Zm00001d050443_P001	TraesCS1B02G448600.1	67.8	59	14	1	30	88	29	82	3e-17	82.4
Zm00001d050443_P001	TraesCS1D02G064300.1	48.31	89	41	2	194	279	87	173	1e-16	79.3
Zm00001d050443_P001	TraesCS3A02G226100.1	53.73	67	31	0	216	282	149	215	3e-16	79
Zm00001d050443_P001	TraesCS3D02G224100.1	54.69	64	29	0	219	282	152	215	5e-16	78.6
Zm00001d050443_P001	TraesCS3B02G258400.1	53.12	64	30	0	219	282	152	215	2e-15	76.6
Zm00001d050443_P001	TraesCS4A02G264100.1	47.67	86	34	2	37	115	14	95	1e-14	74.7
Zm00001d050443_P001	TraesCS4B02G050800.1	63.46	52	15	1	37	88	14	61	1e-14	74.7
Zm00001d050443_P001	TraesCSU02G070700.1	63.46	52	15	1	37	88	14	61	1e-14	74.7
Zm00001d050443_P001	TraesCS5D02G149400.1	55.93	59	23	1	33	91	26	81	2e-14	71.2
Zm00001d050443_P001	TraesCS5B02G141400.1	55.93	59	23	1	33	91	26	81	2e-14	71.2
Zm00001d050443_P001	TraesCS5A02G142700.1	55.93	59	23	1	33	91	26	81	2e-14	71.2
Zm00001d050443_P001	TraesCS5D02G234700.1	53.85	52	22	1	38	89	23	72	4e-13	67.8
Zm00001d050443_P001	TraesCS5A02G227200.1	53.85	52	22	1	38	89	23	72	4e-13	67.8
Zm00001d050443_P001	TraesCS5B02G226000.1	53.85	52	22	1	38	89	23	72	8e-13	66.6
Zm00001d050443_P001	TraesCS3A02G448100.1	54.1	61	26	1	30	90	17	75	1e-12	66.6
Zm00001d050443_P001	TraesCS3A02G448000.1	54.1	61	26	1	30	90	17	75	1e-12	66.6
Zm00001d050443_P001	TraesCS3B02G484100.1	54.1	61	26	1	30	90	17	75	1e-12	66.6
Zm00001d050443_P001	TraesCS6D02G253700.1	71.7	53	12	2	36	88	219	268	2e-11	66.6
Zm00001d050443_P001	TraesCS6A02G273700.1	71.7	53	12	2	36	88	217	266	3e-11	66.6
Zm00001d050443_P001	TraesCS6B02G301000.1	71.7	53	12	2	36	88	223	272	3e-11	66.6
Zm00001d050452_P001	TraesCS5D02G234700.1	59.78	92	28	2	2	93	1	83	7e-29	105
Zm00001d050452_P001	TraesCS5A02G227200.1	59.78	92	28	2	2	93	1	83	7e-29	105
Zm00001d050452_P001	TraesCS5B02G226000.1	58.7	92	29	2	2	93	1	83	4e-28	103
Zm00001d050452_P001	TraesCS5B02G243800.1	69.81	53	16	0	29	81	65	117	8e-19	82
Zm00001d050452_P001	TraesCS5D02G253100.1	67.92	53	17	0	29	81	64	116	3e-18	80.5
Zm00001d050452_P001	TraesCS5D02G149400.1	63.33	60	21	1	31	90	29	87	7e-18	76.6
Zm00001d050452_P001	TraesCS5B02G141400.1	63.33	60	21	1	31	90	29	87	7e-18	76.6
Zm00001d050452_P001	TraesCS5A02G142700.1	63.33	60	21	1	31	90	29	87	8e-18	76.3
Zm00001d050452_P001	TraesCS5A02G246500.1	64.81	54	19	0	28	81	65	118	1e-17	79
Zm00001d050452_P001	TraesCS4D02G086300.1	60.78	51	20	0	31	81	113	163	1e-15	74.7
Zm00001d050452_P001	TraesCS4A02G226800.1	60.78	51	20	0	31	81	118	168	1e-15	74.7
Zm00001d050452_P001	TraesCS4B02G089700.1	60.78	51	20	0	31	81	116	166	1e-15	74.3
Zm00001d050452_P001	TraesCS3B02G484100.1	57.38	61	26	0	23	83	15	75	3e-14	67
Zm00001d050452_P001	TraesCS3A02G448100.1	62.26	53	20	0	31	83	23	75	3e-14	66.6
Zm00001d050452_P001	TraesCS3A02G448000.1	62.26	53	20	0	31	83	23	75	3e-14	66.6
Zm00001d050452_P001	TraesCS1B02G448600.1	60.34	58	20	1	24	81	28	82	4e-14	68.6
Zm00001d050452_P001	TraesCS1A02G418600.1	61.82	55	18	1	27	81	26	77	4e-14	68.2
Zm00001d050452_P001	TraesCS1B02G106800.1	53.12	64	27	2	26	86	18	81	7e-14	68.2
Zm00001d050452_P001	TraesCS1D02G426300.1	66.67	51	14	1	31	81	35	82	7e-14	67.8
Zm00001d050452_P001	TraesCS1A02G087700.1	51.56	64	28	2	26	86	20	83	3e-12	63.5
Zm00001d050452_P001	TraesCS2D02G303900.1	60	50	16	1	32	81	23	68	7e-12	62.8
Zm00001d050452_P001	TraesCS2A02G305400.1	60	50	16	1	32	81	23	68	7e-12	62.8
Zm00001d050452_P001	TraesCS2B02G322200.1	60	50	16	1	32	81	23	68	8e-12	62.8
Zm00001d050452_P001	TraesCS3A02G308700.1	54.39	57	23	2	33	86	25	81	1e-11	60.8
Zm00001d050452_P001	TraesCS3D02G224100.1	62	50	16	1	32	81	43	89	3e-11	60.5
Zm00001d050452_P001	TraesCS3A02G226100.1	62	50	16	1	32	81	43	89	3e-11	60.1
Zm00001d050452_P001	TraesCS3B02G258400.1	62	50	16	1	32	81	43	89	3e-11	60.1
Zm00001d050452_P001	TraesCS5D02G234600.1	56.6	53	21	1	33	83	42	94	4e-11	61.2
Zm00001d050452_P001	TraesCS5B02G225700.1	56.6	53	21	1	33	83	41	93	5e-11	61.2
Zm00001d050452_P001	TraesCS5A02G227100.1	56.6	53	21	1	33	83	38	90	7e-11	60.8
Zm00001d050452_P001	TraesCS4A02G264100.1	55.1	49	20	1	33	81	15	61	3e-09	55.1
Zm00001d050452_P001	TraesCS4B02G050800.1	55.1	49	20	1	33	81	15	61	3e-09	54.7
Zm00001d050452_P001	TraesCSU02G070700.1	55.1	49	20	1	33	81	15	61	3e-09	54.7
Zm00001d050452_P001	TraesCS1D02G064300.1	41.27	63	34	2	30	89	24	86	6e-08	50.1
Zm00001d050452_P001	TraesCS6B02G301000.1	66	50	16	1	32	81	224	272	7e-07	48.9
Zm00001d050452_P001	TraesCS6A02G273700.1	66	50	16	1	32	81	218	266	8e-07	48.9
Zm00001d050452_P001	TraesCS6D02G253700.1	66	50	16	1	32	81	220	268	9e-07	48.5
Zm00001d051573_P001	TraesCS6D02G253700.1	57.26	372	114	11	69	410	91	447	2e-76	251
Zm00001d051573_P001	TraesCS6B02G301000.1	53.4	397	116	11	69	432	91	451	1e-74	246
Zm00001d051573_P001	TraesCS6A02G273700.1	58.82	289	101	6	134	415	173	450	2e-65	222
Zm00001d051573_P001	TraesCS3B02G258400.1	46.73	214	63	7	175	384	44	210	3e-44	159
Zm00001d051573_P001	TraesCS5B02G243800.1	43.83	235	110	8	174	392	68	296	6e-43	157
Zm00001d051573_P001	TraesCS3D02G224100.1	46.26	214	64	7	175	384	44	210	7e-43	155
Zm00001d051573_P001	TraesCS5D02G253100.1	43.83	235	110	8	174	392	67	295	2e-42	155
Zm00001d051573_P001	TraesCS5A02G246500.1	43.16	234	112	7	174	392	69	296	3e-42	155
Zm00001d051573_P001	TraesCS3A02G226100.1	46.26	214	64	7	175	384	44	210	9e-42	152
Zm00001d051573_P001	TraesCS1D02G426300.1	41.09	258	94	8	147	385	15	233	3e-39	145
Zm00001d051573_P001	TraesCS2D02G303900.1	41.1	219	111	4	174	392	23	223	7e-37	140
Zm00001d051573_P001	TraesCS2A02G305400.1	41.1	219	111	4	174	392	23	223	8e-37	140
Zm00001d051573_P001	TraesCS2B02G322200.1	40.64	219	112	4	174	392	23	223	3e-36	138
Zm00001d051573_P001	TraesCS4A02G226800.1	39.59	245	91	8	174	385	119	339	1e-35	139
Zm00001d051573_P001	TraesCS1A02G418600.1	45.78	225	79	8	174	392	31	218	1e-34	132
Zm00001d051573_P001	TraesCS1B02G448600.1	42.35	255	96	9	147	385	15	234	7e-32	125
Zm00001d051573_P001	TraesCS4A02G264100.1	39.81	216	78	6	175	384	15	184	8e-32	124
Zm00001d051573_P001	TraesCS4B02G050800.1	39.81	216	78	6	175	384	15	184	1e-31	124
Zm00001d051573_P001	TraesCSU02G070700.1	38.07	218	81	7	175	384	15	186	3e-29	117
Zm00001d051573_P001	TraesCS4D02G086300.1	60.23	88	30	2	328	410	276	363	2e-23	102
Zm00001d051573_P001	TraesCS1B02G106800.1	29.61	304	145	11	162	425	14	288	3e-23	101
Zm00001d051573_P001	TraesCS4B02G089700.1	72.41	58	16	0	328	385	278	335	2e-21	97.4
Zm00001d051573_P001	TraesCS5A02G142700.1	67.35	49	16	0	175	223	31	79	4e-15	73.9
Zm00001d051573_P001	TraesCS5D02G149400.1	67.35	49	16	0	175	223	31	79	5e-15	73.9
Zm00001d051573_P001	TraesCS5B02G141400.1	67.35	49	16	0	175	223	31	79	5e-15	73.9
Zm00001d051573_P001	TraesCS3B02G484100.1	59.65	57	22	1	170	225	20	76	1e-14	72.4
Zm00001d051573_P001	TraesCS3A02G448100.1	59.65	57	22	1	170	225	20	76	2e-14	72.4
Zm00001d051573_P001	TraesCS3A02G448000.1	59.65	57	22	1	170	225	20	76	2e-14	72.4
Zm00001d051573_P001	TraesCS5D02G234700.1	60	50	19	1	174	222	22	71	3e-14	71.2
Zm00001d051573_P001	TraesCS5A02G227200.1	60	50	19	1	174	222	22	71	3e-14	71.2
Zm00001d051573_P001	TraesCS5B02G226000.1	58	50	20	1	174	222	22	71	4e-13	68.2
Zm00001d051573_P001	TraesCS5D02G234600.1	53.57	56	23	1	175	227	42	97	4e-12	69.7
Zm00001d051573_P001	TraesCS5B02G225700.1	53.57	56	23	1	175	227	41	96	4e-12	69.7
Zm00001d051573_P001	TraesCS5A02G227100.1	53.57	56	23	1	175	227	38	93	4e-12	69.3
Zm00001d051573_P001	TraesCS1A02G087700.1	47.3	74	34	2	152	222	6	77	7e-12	67.8
Zm00001d051573_P001	TraesCS3A02G308700.1	56.86	51	19	1	175	222	25	75	4e-11	63.9
Zm00001d051573_P001	TraesCS1D02G064300.1	40.58	69	37	1	320	384	103	171	3e-10	61.2
Zm00001d052395_P001	TraesCS5D02G149400.1	67.37	95	20	5	1	86	1	93	5e-31	108
Zm00001d052395_P001	TraesCS5B02G141400.1	67.37	95	20	5	1	86	1	93	5e-31	108
Zm00001d052395_P001	TraesCS5A02G142700.1	67.37	95	20	5	1	86	1	93	1e-30	108
Zm00001d052395_P001	TraesCS4D02G086300.1	57.14	63	23	1	25	83	113	175	5e-18	79.3
Zm00001d052395_P001	TraesCS4A02G226800.1	57.14	63	23	1	25	83	118	180	5e-18	79.7
Zm00001d052395_P001	TraesCS4B02G089700.1	57.14	63	23	1	25	83	116	178	5e-18	79.3
Zm00001d052395_P001	TraesCS1D02G426300.1	65.15	66	18	2	8	72	22	83	5e-18	77.8
Zm00001d052395_P001	TraesCS5B02G243800.1	58.21	67	21	2	26	85	68	134	6e-18	78.2
Zm00001d052395_P001	TraesCS1B02G448600.1	63.64	66	19	2	8	72	22	83	1e-17	77
Zm00001d052395_P001	TraesCS5D02G234700.1	60	65	22	1	25	85	21	85	3e-17	73.6
Zm00001d052395_P001	TraesCS5A02G227200.1	60	65	22	1	25	85	21	85	3e-17	73.6
Zm00001d052395_P001	TraesCS5D02G253100.1	66.67	51	13	1	26	72	67	117	3e-17	75.9
Zm00001d052395_P001	TraesCS3B02G258400.1	52	75	35	1	3	76	20	94	9e-17	74.3
Zm00001d052395_P001	TraesCS3D02G224100.1	52	75	35	1	3	76	20	94	1e-16	74.3
Zm00001d052395_P001	TraesCS5B02G226000.1	58.46	65	23	1	25	85	21	85	1e-16	71.6
Zm00001d052395_P001	TraesCS5A02G246500.1	55.22	67	23	2	26	85	69	135	2e-16	73.9
Zm00001d052395_P001	TraesCS1A02G418600.1	74.47	47	11	1	27	72	32	78	2e-16	73.6
Zm00001d052395_P001	TraesCS3A02G226100.1	53.52	71	32	1	3	72	20	90	3e-16	72.8
Zm00001d052395_P001	TraesCS3B02G484100.1	47.25	91	40	4	1	85	1	89	7e-16	69.7
Zm00001d052395_P001	TraesCS3A02G448100.1	58.21	67	22	3	25	85	23	89	1e-15	69.3
Zm00001d052395_P001	TraesCS3A02G448000.1	58.21	67	22	3	25	85	23	89	1e-15	69.3
Zm00001d052395_P001	TraesCS2A02G305400.1	63.04	46	17	0	26	71	23	68	2e-15	71.6
Zm00001d052395_P001	TraesCS2D02G303900.1	63.04	46	17	0	26	71	23	68	2e-15	71.2
Zm00001d052395_P001	TraesCS2B02G322200.1	63.04	46	17	0	26	71	23	68	2e-15	71.2
Zm00001d052395_P001	TraesCS1B02G106800.1	58.49	53	16	1	25	71	23	75	7e-14	67
Zm00001d052395_P001	TraesCS5D02G234600.1	55.36	56	19	1	27	76	42	97	4e-13	65.9
Zm00001d052395_P001	TraesCS5B02G225700.1	55.36	56	19	1	27	76	41	96	4e-13	65.9
Zm00001d052395_P001	TraesCS5A02G227100.1	55.36	56	19	1	27	76	38	93	6e-13	65.5
Zm00001d052395_P001	TraesCS3A02G308700.1	56.86	51	16	1	27	71	25	75	1e-12	62.4
Zm00001d052395_P001	TraesCS1A02G087700.1	55.77	52	17	1	26	71	26	77	3e-12	62.4
Zm00001d052395_P001	TraesCS4A02G264100.1	57.45	47	18	1	27	71	15	61	3e-11	58.9
Zm00001d052395_P001	TraesCS4B02G050800.1	57.45	47	18	1	27	71	15	61	3e-11	58.9
Zm00001d052395_P001	TraesCSU02G070700.1	57.45	47	18	1	27	71	15	61	3e-11	58.9
Zm00001d052395_P001	TraesCS6B02G301000.1	68	50	13	1	26	72	224	273	3e-10	57.8
Zm00001d052395_P001	TraesCS6A02G273700.1	68	50	13	1	26	72	218	267	3e-10	57.8
Zm00001d052395_P001	TraesCS6D02G253700.1	68	50	13	1	26	72	220	269	4e-10	57.8
Zm00001d052395_P001	TraesCS1D02G064300.1	45.1	51	22	1	25	69	25	75	1e-07	48.5
Zm00001d013409_P001	TraesCSU02G070700.1	69.6	250	52	6	1	240	1	236	3e-96	286
Zm00001d013409_P001	TraesCS4B02G050800.1	70.56	248	53	6	1	240	1	236	4e-94	281
Zm00001d013409_P001	TraesCS4A02G264100.1	70.16	248	54	6	1	240	1	236	2e-93	280
Zm00001d013409_P001	TraesCS2B02G322200.1	42	200	71	8	14	176	24	215	7e-33	124
Zm00001d013409_P001	TraesCS2A02G305400.1	41.5	200	72	8	14	176	24	215	2e-32	123
Zm00001d013409_P001	TraesCS2D02G303900.1	41.5	200	72	8	14	176	24	215	3e-32	123
Zm00001d013409_P001	TraesCS3B02G258400.1	38.92	185	83	7	14	181	44	215	2e-31	119
Zm00001d013409_P001	TraesCS3D02G224100.1	38.92	185	83	7	14	181	44	215	5e-31	118
Zm00001d013409_P001	TraesCS3A02G226100.1	38.92	185	83	6	14	181	44	215	7e-31	118
Zm00001d013409_P001	TraesCS1D02G426300.1	38.21	212	73	8	11	176	33	232	6e-27	107
Zm00001d013409_P001	TraesCS1A02G418600.1	40.41	193	71	8	14	176	32	210	5e-26	104
Zm00001d013409_P001	TraesCS1B02G448600.1	36.59	205	80	7	14	176	37	233	5e-24	99.8
Zm00001d013409_P001	TraesCS6B02G301000.1	36.54	208	84	5	10	176	222	422	2e-23	100
Zm00001d013409_P001	TraesCS6A02G273700.1	36.02	211	84	5	10	176	216	419	6e-23	99
Zm00001d013409_P001	TraesCS6D02G253700.1	36.02	211	84	5	10	176	218	421	8e-23	98.6
Zm00001d013409_P001	TraesCS3A02G308700.1	35.39	178	85	6	12	176	23	183	2e-22	94
Zm00001d013409_P001	TraesCS5D02G234600.1	58.73	63	20	1	114	176	232	288	1e-16	80.1
Zm00001d013409_P001	TraesCS5B02G225700.1	58.73	63	20	1	114	176	234	290	1e-16	80.1
Zm00001d013409_P001	TraesCS5A02G227100.1	58.73	63	20	1	114	176	228	284	1e-16	79.7
Zm00001d013409_P001	TraesCS1D02G064300.1	30.81	172	83	6	14	176	27	171	2e-16	76.6
Zm00001d013409_P001	TraesCS4D02G086300.1	55.56	63	22	1	114	176	276	332	8e-15	74.7
Zm00001d013409_P001	TraesCS4B02G089700.1	55.56	63	22	1	114	176	278	334	1e-14	74.3
Zm00001d013409_P001	TraesCS5B02G243800.1	50.79	63	25	1	114	176	231	287	1e-14	73.2
Zm00001d013409_P001	TraesCS4A02G226800.1	55.56	63	22	1	114	176	282	338	1e-14	74.3
Zm00001d013409_P001	TraesCS5D02G253100.1	50.79	63	25	1	114	176	230	286	1e-14	73.2
Zm00001d013409_P001	TraesCS5A02G246500.1	50.79	63	25	1	114	176	231	287	1e-14	73.2
Zm00001d013409_P001	TraesCS3B02G484100.1	55	60	25	1	14	71	25	84	5e-14	68.2
Zm00001d013409_P001	TraesCS3A02G448100.1	53.33	60	26	1	14	71	25	84	1e-13	67
Zm00001d013409_P001	TraesCS3A02G448000.1	53.33	60	26	1	14	71	25	84	1e-13	67
Zm00001d013409_P001	TraesCS1B02G106800.1	37.65	85	45	2	111	195	198	274	3e-11	63.5
Zm00001d013409_P001	TraesCS5D02G149400.1	58	50	16	2	14	60	31	78	1e-10	58.9
Zm00001d013409_P001	TraesCS5B02G141400.1	58	50	16	2	14	60	31	78	1e-10	58.9
Zm00001d013409_P001	TraesCS5A02G142700.1	58	50	16	2	14	60	31	78	1e-10	58.9
Zm00001d013409_P001	TraesCS1A02G087700.1	37.04	81	43	2	116	196	199	271	6e-09	57.4
Zm00001d013409_P001	TraesCS5D02G234700.1	48.21	56	27	1	14	67	23	78	1e-08	53.1
Zm00001d013409_P001	TraesCS5A02G227200.1	48.21	56	27	1	14	67	23	78	1e-08	53.1
Zm00001d013409_P001	TraesCS5B02G226000.1	46.43	56	28	1	14	67	23	78	6e-08	51.2
Zm00001d017784_P001	TraesCS6B02G301000.1	58.17	361	92	10	72	389	91	435	3e-80	259
Zm00001d017784_P001	TraesCS6D02G253700.1	59.22	358	92	11	72	389	91	434	7e-76	248
Zm00001d017784_P001	TraesCS6A02G273700.1	66.54	257	63	5	138	376	173	424	2e-70	234
Zm00001d017784_P001	TraesCS3B02G258400.1	46.02	226	83	5	149	371	21	210	3e-47	166
Zm00001d017784_P001	TraesCS3D02G224100.1	45.58	226	84	5	149	371	21	210	1e-45	161
Zm00001d017784_P001	TraesCS5B02G243800.1	45.22	230	104	7	171	379	68	296	7e-45	161
Zm00001d017784_P001	TraesCS5D02G253100.1	45.69	232	100	8	171	379	67	295	3e-44	160
Zm00001d017784_P001	TraesCS3A02G226100.1	45.13	226	85	5	149	371	21	210	5e-44	157
Zm00001d017784_P001	TraesCS5A02G246500.1	42.08	240	96	8	171	379	69	296	5e-43	156
Zm00001d017784_P001	TraesCS1D02G426300.1	44.84	223	89	7	166	372	29	233	1e-42	154
Zm00001d017784_P001	TraesCS4A02G226800.1	39.57	230	102	7	171	372	119	339	6e-38	145
Zm00001d017784_P001	TraesCS2D02G303900.1	41.47	217	103	5	171	379	23	223	2e-36	138
Zm00001d017784_P001	TraesCS2A02G305400.1	41.47	217	103	5	171	379	23	223	2e-36	138
Zm00001d017784_P001	TraesCS1A02G418600.1	43.26	215	89	7	171	379	31	218	1e-35	134
Zm00001d017784_P001	TraesCS2B02G322200.1	41.01	217	104	5	171	379	23	223	1e-35	136
Zm00001d017784_P001	TraesCS1B02G448600.1	39.35	216	100	5	171	372	36	234	4e-33	128
Zm00001d017784_P001	TraesCSU02G070700.1	40.76	211	75	8	172	371	15	186	2e-32	126
Zm00001d017784_P001	TraesCS4B02G050800.1	39.81	211	75	8	172	371	15	184	6e-32	124
Zm00001d017784_P001	TraesCS4A02G264100.1	39.34	211	76	8	172	371	15	184	1e-31	123
Zm00001d017784_P001	TraesCS1B02G106800.1	31.3	262	120	7	163	379	16	262	1e-27	113
Zm00001d017784_P001	TraesCS4D02G086300.1	55.21	96	38	3	315	408	276	368	2e-22	99.4
Zm00001d017784_P001	TraesCS3A02G308700.1	31.53	203	92	5	172	371	25	183	5e-21	92.4
Zm00001d017784_P001	TraesCS4B02G089700.1	70.69	58	17	0	315	372	278	335	2e-20	94.4
Zm00001d017784_P001	TraesCS5A02G227100.1	46.9	113	41	3	263	372	189	285	4e-20	93.2
Zm00001d017784_P001	TraesCS5B02G225700.1	46.9	113	41	3	263	372	195	291	4e-20	93.2
Zm00001d017784_P001	TraesCS5D02G234600.1	51.19	84	29	1	289	372	218	289	4e-20	93.2
Zm00001d017784_P001	TraesCS1D02G064300.1	29.41	204	83	5	171	371	26	171	5e-17	81.3
Zm00001d017784_P001	TraesCS5A02G142700.1	62.26	53	20	0	168	220	27	79	7e-15	73.2
Zm00001d017784_P001	TraesCS3A02G448100.1	48.35	91	30	2	138	227	7	81	7e-15	73.2
Zm00001d017784_P001	TraesCS3A02G448000.1	48.35	91	30	2	138	227	7	81	7e-15	73.2
Zm00001d017784_P001	TraesCS5D02G149400.1	62.26	53	20	0	168	220	27	79	7e-15	73.2
Zm00001d017784_P001	TraesCS5B02G141400.1	62.26	53	20	0	168	220	27	79	7e-15	73.2
Zm00001d017784_P001	TraesCS3B02G484100.1	48.84	86	27	2	138	222	7	76	1e-14	72.4
Zm00001d017784_P001	TraesCS5D02G234700.1	58.49	53	21	1	171	222	22	74	8e-14	70.1
Zm00001d017784_P001	TraesCS5A02G227200.1	58.49	53	21	1	171	222	22	74	8e-14	70.1
Zm00001d017784_P001	TraesCS1A02G087700.1	45.83	72	36	1	151	219	6	77	3e-11	65.5
Zm00001d017784_P001	TraesCS5B02G226000.1	56.6	53	22	1	171	222	22	74	8e-10	58.5
Zm00001d039116_P001	TraesCS1B02G448500.1	68.7	623	155	13	1	611	1	595	0	788
Zm00001d039116_P001	TraesCS1D02G426200.1	69.34	623	152	13	1	611	1	596	0	776
Zm00001d039116_P001	TraesCS1A02G418500.1	67.84	625	161	13	1	611	1	599	0	762
Zm00001d039116_P001	TraesCS2A02G329200.1	31.38	615	374	18	10	600	487	1077	4e-72	264
Zm00001d039116_P001	TraesCS2B02G353100.1	31.54	615	373	18	10	600	487	1077	6e-72	264
Zm00001d039116_P001	TraesCS2D02G333600.1	31.38	615	374	19	10	600	487	1077	7e-71	261
Zm00001d039116_P001	TraesCS3A02G226100.1	58.01	231	75	8	676	898	1	217	2e-66	226
Zm00001d039116_P001	TraesCS3B02G258400.1	57.51	233	77	8	676	900	1	219	2e-66	225
Zm00001d039116_P001	TraesCS3D02G224100.1	58.01	231	75	8	676	898	1	217	3e-66	225
Zm00001d039116_P001	TraesCS1D02G426300.1	57.61	243	69	12	676	894	1	233	2e-63	218
Zm00001d039116_P001	TraesCS1A02G418600.1	53.25	231	88	8	676	901	1	216	4e-59	204
Zm00001d039116_P001	TraesCS1B02G448600.1	57.42	209	63	8	712	897	32	237	8e-56	196
Zm00001d039116_P001	TraesCS5A02G246500.1	39.67	242	81	6	715	903	68	297	1e-41	158
Zm00001d039116_P001	TraesCS5B02G243800.1	39.92	243	80	7	715	903	67	297	4e-41	156
Zm00001d039116_P001	TraesCS5D02G253100.1	39.92	243	80	7	715	903	66	296	9e-41	155
Zm00001d039116_P001	TraesCS2D02G303900.1	41	200	91	3	716	894	23	216	5e-39	150
Zm00001d039116_P001	TraesCS2A02G305400.1	41	200	91	3	716	894	23	216	6e-39	150
Zm00001d039116_P001	TraesCS2B02G322200.1	39.91	213	75	5	716	894	23	216	7e-39	150
Zm00001d039116_P001	TraesCS6B02G301000.1	46.35	233	87	6	693	897	204	426	8e-38	150
Zm00001d039116_P001	TraesCS6A02G273700.1	46.61	236	85	6	693	897	198	423	1e-37	150
Zm00001d039116_P001	TraesCS6D02G253700.1	48.08	208	80	4	716	897	220	425	2e-37	149
Zm00001d039116_P001	TraesCSU02G070700.1	44.67	197	82	6	708	893	6	186	2e-35	139
Zm00001d039116_P001	TraesCS4A02G264100.1	43.43	198	81	6	708	893	6	184	5e-33	131
Zm00001d039116_P001	TraesCS4B02G050800.1	43.22	199	80	7	708	893	6	184	2e-32	129
Zm00001d039116_P001	TraesCS3A02G308700.1	37.69	199	82	6	705	893	17	183	6e-27	112
Zm00001d039116_P001	TraesCS4D02G086300.1	62.03	79	26	1	837	915	276	350	1e-23	106
Zm00001d039116_P001	TraesCS4B02G089700.1	72.88	59	16	0	837	895	278	336	3e-23	105
Zm00001d039116_P001	TraesCS4A02G226800.1	72.88	59	16	0	837	895	282	340	3e-23	105
Zm00001d039116_P001	TraesCS1D02G064300.1	35.87	184	74	5	716	893	26	171	1e-22	99.8
Zm00001d039116_P001	TraesCS5A02G227100.1	64.41	59	21	0	837	895	228	286	3e-19	92.8
Zm00001d039116_P001	TraesCS5D02G234600.1	64.41	59	21	0	837	895	232	290	3e-19	92.8
Zm00001d039116_P001	TraesCS5B02G225700.1	64.41	59	21	0	837	895	234	292	3e-19	92.8
Zm00001d039116_P001	TraesCS1A02G087700.1	70.37	54	10	1	714	761	24	77	3e-16	82.4
Zm00001d039116_P001	TraesCS1B02G106800.1	68.52	54	11	1	714	761	22	75	7e-16	81.3
Zm00001d039116_P001	TraesCS5A02G142700.1	47.37	76	36	2	690	762	5	79	5e-13	69.7
Zm00001d039116_P001	TraesCS5D02G149400.1	47.37	76	36	2	690	762	5	79	5e-13	69.7
Zm00001d039116_P001	TraesCS5B02G141400.1	47.37	76	36	2	690	762	5	79	5e-13	69.7
Zm00001d039116_P001	TraesCS3D02G388000.2	25	452	263	15	43	480	65	454	8e-13	74.3
Zm00001d039116_P001	TraesCS3D02G388000.1	25	452	263	15	43	480	65	454	2e-12	72.8
Zm00001d039116_P001	TraesCS3A02G394200.2	25.66	452	260	15	43	480	65	454	4e-12	71.6
Zm00001d039116_P001	TraesCS4A02G239100.2	27.32	421	224	16	74	480	87	439	4e-12	71.6
Zm00001d039116_P001	TraesCS4A02G239100.1	27.32	421	224	16	74	480	87	439	5e-12	71.2
Zm00001d039116_P001	TraesCS3A02G394200.1	25.66	452	260	15	43	480	65	454	6e-12	71.2
Zm00001d039116_P001	TraesCS4D02G074500.1	27.47	415	231	17	74	480	87	439	9e-12	70.5
Zm00001d039116_P001	TraesCS4D02G074500.2	27.49	411	236	16	74	480	87	439	1e-11	70.1
Zm00001d039116_P001	TraesCS4B02G075900.1	27.43	412	235	17	74	480	87	439	2e-11	69.7
Zm00001d039116_P001	TraesCS3B02G426300.1	26.71	483	264	19	20	480	44	458	9e-11	67.8
Zm00001d039116_P001	TraesCS2D02G598500.1	26.9	290	176	10	193	480	172	427	1e-10	67.4
Zm00001d039116_P001	TraesCS5D02G234700.1	60	50	16	1	716	761	22	71	1e-10	62.8
Zm00001d039116_P001	TraesCS5A02G227200.1	60	50	16	1	716	761	22	71	1e-10	62.8
Zm00001d039116_P001	TraesCS2A02G581600.1	26.9	290	176	10	193	480	168	423	1e-10	67
Zm00001d039116_P001	TraesCS3A02G394300.1	26.92	483	263	20	20	480	42	456	2e-10	66.6
Zm00001d039116_P001	TraesCS3D02G388100.1	27.12	483	262	21	20	480	44	458	2e-10	66.6
Zm00001d039116_P001	TraesCS3B02G484100.1	51.67	60	25	1	707	762	15	74	6e-10	60.8
Zm00001d039116_P001	TraesCS2B02G605800.1	26.62	293	179	10	190	480	169	427	9e-10	64.3
Zm00001d039116_P001	TraesCS5B02G226000.1	58	50	17	1	716	761	22	71	1e-09	59.7
Zm00001d039116_P001	TraesCS3A02G448100.1	52.73	55	22	1	712	762	20	74	2e-09	59.7
Zm00001d039116_P001	TraesCS3A02G448000.1	52.73	55	22	1	712	762	20	74	2e-09	59.7
Zm00001d039116_P001	TraesCS3B02G426200.1	24.17	480	280	16	20	480	40	454	7e-09	61.6
Zm00001d039116_P001	TraesCS5A02G498800.1	23.11	424	255	17	74	480	83	452	1e-08	60.8
Zm00001d039116_P001	TraesCS4B02G326800.1	24.36	312	193	13	174	480	179	452	1e-08	60.8
Zm00001d039116_P001	TraesCS4D02G323500.1	24.68	312	192	13	174	480	178	451	1e-08	60.5
Zm00001d039116_P001	TraesCS6B02G294100.1	26.21	309	185	11	182	482	200	473	1e-07	57.8
Zm00001d039116_P001	TraesCS2D02G150400.1	25.42	413	243	16	195	596	180	538	5e-07	55.5
Zm00001d039116_P001	TraesCS6A02G266700.1	27.17	265	158	8	182	438	200	437	6e-07	55.5
Zm00001d039116_P001	TraesCS2B02G171200.1	25	416	243	16	194	596	179	538	2e-06	53.5
Zm00001d039116_P001	TraesCS2A02G145800.1	24.64	414	245	16	195	596	182	540	7e-06	52
Zm00001d039116_P001	TraesCS7A02G496200.1	24.5	298	178	13	193	480	187	447	7e-06	52
Zm00001d020459_P001	TraesCS5D02G234700.1	85.88	85	12	0	23	107	1	85	8e-48	152
Zm00001d020459_P001	TraesCS5A02G227200.1	85.88	85	12	0	23	107	1	85	8e-48	152
Zm00001d020459_P001	TraesCS5B02G226000.1	84.71	85	13	0	23	107	1	85	6e-47	150
Zm00001d020459_P001	TraesCS5B02G243800.1	61.76	68	25	1	43	110	67	133	9e-20	84
Zm00001d020459_P001	TraesCS5D02G253100.1	58.82	68	27	1	43	110	66	132	3e-18	80.1
Zm00001d020459_P001	TraesCS5A02G246500.1	59.7	67	26	1	44	110	69	134	4e-18	79.7
Zm00001d020459_P001	TraesCS5A02G142700.1	60.61	66	24	2	43	108	29	92	7e-17	73.6
Zm00001d020459_P001	TraesCS5D02G149400.1	60.61	66	24	2	43	108	29	92	8e-17	73.2
Zm00001d020459_P001	TraesCS5B02G141400.1	60.61	66	24	2	43	108	29	92	8e-17	73.2
Zm00001d020459_P001	TraesCS4A02G226800.1	61.54	52	20	0	42	93	117	168	9e-17	77
Zm00001d020459_P001	TraesCS4D02G086300.1	62.75	51	19	0	43	93	113	163	1e-16	76.6
Zm00001d020459_P001	TraesCS4B02G089700.1	61.54	52	20	0	42	93	115	166	1e-16	77
Zm00001d020459_P001	TraesCS1B02G106800.1	57.41	54	21	1	43	94	23	76	1e-14	69.7
Zm00001d020459_P001	TraesCS1D02G426300.1	64.71	51	15	1	43	93	35	82	2e-14	68.9
Zm00001d020459_P001	TraesCS1A02G418600.1	62.75	51	16	1	43	93	30	77	7e-14	67
Zm00001d020459_P001	TraesCS1B02G448600.1	62.75	51	16	1	43	93	35	82	8e-14	67
Zm00001d020459_P001	TraesCS3A02G448100.1	52.46	61	29	0	43	103	23	83	5e-13	63.2
Zm00001d020459_P001	TraesCS3A02G448000.1	52.46	61	29	0	43	103	23	83	5e-13	63.2
Zm00001d020459_P001	TraesCS3B02G484100.1	52.46	61	29	0	43	103	23	83	6e-13	62.8
Zm00001d020459_P001	TraesCS3B02G258400.1	60	50	17	1	44	93	43	89	8e-13	64.3
Zm00001d020459_P001	TraesCS1A02G087700.1	52.83	53	23	1	44	94	26	78	8e-13	64.7
Zm00001d020459_P001	TraesCS3D02G224100.1	60	50	17	1	44	93	43	89	9e-13	63.9
Zm00001d020459_P001	TraesCS5D02G234600.1	55.56	54	22	1	45	96	42	95	9e-13	65.9
Zm00001d020459_P001	TraesCS5B02G225700.1	55.56	54	22	1	45	96	41	94	9e-13	65.9
Zm00001d020459_P001	TraesCS3A02G226100.1	60	50	17	1	44	93	43	89	1e-12	63.9
Zm00001d020459_P001	TraesCS3A02G308700.1	53.85	52	22	1	45	94	25	76	1e-12	63.5
Zm00001d020459_P001	TraesCS2A02G305400.1	56.86	51	18	1	44	94	23	69	2e-12	63.9
Zm00001d020459_P001	TraesCS2D02G303900.1	56.86	51	18	1	44	94	23	69	2e-12	63.9
Zm00001d020459_P001	TraesCS2B02G322200.1	56.86	51	18	1	44	94	23	69	2e-12	63.9
Zm00001d020459_P001	TraesCS5A02G227100.1	55.56	54	22	1	45	96	38	91	6e-12	63.2
Zm00001d020459_P001	TraesCS4B02G050800.1	52	50	22	1	45	94	15	62	2e-09	54.7
Zm00001d020459_P001	TraesCS4A02G264100.1	52	50	22	1	45	94	15	62	2e-09	54.7
Zm00001d020459_P001	TraesCSU02G070700.1	52	50	22	1	45	94	15	62	2e-09	54.7
Zm00001d020459_P001	TraesCS1D02G064300.1	39.06	64	37	1	35	96	17	80	5e-09	52.8
Zm00001d020459_P001	TraesCS6A02G273700.1	62	50	18	1	44	93	218	266	3e-06	47
Zm00001d020459_P001	TraesCS6B02G301000.1	62	50	18	1	44	93	224	272	3e-06	46.6
Zm00001d020459_P001	TraesCS6D02G253700.1	62	50	18	1	44	93	220	268	3e-06	46.6
Zm00001d020460_P001	TraesCS5D02G234600.1	55.94	404	127	17	1	370	1	387	5e-91	283
Zm00001d020460_P001	TraesCS5B02G225700.1	54.89	399	142	13	1	370	1	390	6e-90	281
Zm00001d020460_P001	TraesCS5A02G227100.1	54.77	398	137	15	1	370	1	383	2e-88	277
Zm00001d020460_P001	TraesCS1B02G106800.1	45.21	303	122	10	4	293	1	272	2e-69	224
Zm00001d020460_P001	TraesCS1A02G087700.1	45.18	301	121	9	4	293	1	268	1e-65	215
Zm00001d020460_P001	TraesCS5B02G243800.1	38.93	262	114	9	31	281	64	290	3e-39	145
Zm00001d020460_P001	TraesCS5D02G253100.1	38.72	266	117	9	27	281	59	289	1e-38	143
Zm00001d020460_P001	TraesCS1A02G418600.1	36.88	263	101	6	18	280	15	212	1e-34	130
Zm00001d020460_P001	TraesCS3A02G308700.1	51.39	144	49	6	4	146	1	124	4e-33	125
Zm00001d020460_P001	TraesCS4D02G086300.1	66.67	60	20	0	222	281	276	335	9e-23	100
Zm00001d020460_P001	TraesCS4B02G089700.1	66.67	60	20	0	222	281	278	337	1e-22	99.4
Zm00001d020460_P001	TraesCS4A02G226800.1	66.67	60	20	0	222	281	282	341	2e-22	99.4
Zm00001d020460_P001	TraesCS5A02G246500.1	60	60	24	0	222	281	231	290	2e-20	92
Zm00001d020460_P001	TraesCS1D02G426300.1	54.05	74	34	0	207	280	161	234	3e-20	90.5
Zm00001d020460_P001	TraesCS1D02G064300.1	55.95	84	32	3	198	280	94	173	4e-20	88.6
Zm00001d020460_P001	TraesCS3A02G226100.1	45.63	103	47	1	190	283	113	215	6e-20	89.7
Zm00001d020460_P001	TraesCS3B02G258400.1	45.63	103	47	1	190	283	113	215	8e-20	89
Zm00001d020460_P001	TraesCS6B02G301000.1	56	75	27	1	222	296	366	434	4e-19	90.1
Zm00001d020460_P001	TraesCS3D02G224100.1	44.66	103	48	1	190	283	113	215	6e-19	87
Zm00001d020460_P001	TraesCS6A02G273700.1	62.07	58	22	0	222	279	363	420	2e-18	87.8
Zm00001d020460_P001	TraesCS6D02G253700.1	62.07	58	22	0	222	279	365	422	5e-18	87
Zm00001d020460_P001	TraesCSU02G070700.1	53.01	83	28	4	35	110	14	92	3e-17	82
Zm00001d020460_P001	TraesCS4A02G264100.1	53.01	83	28	4	35	110	14	92	3e-17	82
Zm00001d020460_P001	TraesCS4B02G050800.1	53.01	83	28	4	35	110	14	92	5e-17	81.6
Zm00001d020460_P001	TraesCS2D02G303900.1	48.48	66	34	0	216	281	153	218	1e-16	80.9
Zm00001d020460_P001	TraesCS2A02G305400.1	48.48	66	34	0	216	281	153	218	2e-16	80.9
Zm00001d020460_P001	TraesCS2B02G322200.1	48.48	66	34	0	216	281	153	218	2e-16	80.5
Zm00001d020460_P001	TraesCS5A02G142700.1	61.11	54	18	1	36	89	31	81	4e-16	75.9
Zm00001d020460_P001	TraesCS5D02G149400.1	61.11	54	18	1	36	89	31	81	5e-16	75.9
Zm00001d020460_P001	TraesCS5B02G141400.1	61.11	54	18	1	36	89	31	81	5e-16	75.9
Zm00001d020460_P001	TraesCS1B02G448600.1	60	50	20	0	231	280	186	235	8e-15	75.1
Zm00001d020460_P001	TraesCS3A02G448100.1	58.49	53	20	1	36	88	25	75	9e-14	69.7
Zm00001d020460_P001	TraesCS3A02G448000.1	58.49	53	20	1	36	88	25	75	9e-14	69.7
Zm00001d020460_P001	TraesCS3B02G484100.1	58.49	53	20	1	36	88	25	75	1e-13	69.3
Zm00001d020460_P001	TraesCS5D02G234700.1	56.86	51	20	1	36	86	23	71	4e-13	67.4
Zm00001d020460_P001	TraesCS5A02G227200.1	56.86	51	20	1	36	86	23	71	4e-13	67.4
Zm00001d020460_P001	TraesCS5B02G226000.1	56.86	51	20	1	36	86	23	71	9e-13	66.6
Zm00001d020774_P001	TraesCS5D02G253100.1	67.59	290	61	10	10	273	11	293	2e-108	321
Zm00001d020774_P001	TraesCS5B02G243800.1	66.67	291	63	10	10	273	11	294	8e-107	317
Zm00001d020774_P001	TraesCS5A02G246500.1	67.12	292	58	11	12	273	11	294	3e-103	308
Zm00001d020774_P001	TraesCS4D02G086300.1	47.39	249	81	6	52	273	114	339	3e-54	185
Zm00001d020774_P001	TraesCS4A02G226800.1	45.06	253	86	4	49	272	116	344	4e-53	182
Zm00001d020774_P001	TraesCS4B02G089700.1	46.99	249	81	6	49	270	114	338	2e-52	180
Zm00001d020774_P001	TraesCS1D02G426300.1	43.78	217	102	5	52	267	36	233	1e-43	153
Zm00001d020774_P001	TraesCS3A02G226100.1	39.92	243	87	8	37	268	18	212	7e-39	140
Zm00001d020774_P001	TraesCS3D02G224100.1	39.92	243	87	7	37	268	18	212	2e-38	139
Zm00001d020774_P001	TraesCS1A02G418600.1	41.95	236	91	8	41	267	13	211	3e-38	138
Zm00001d020774_P001	TraesCS2B02G322200.1	44.39	223	94	8	52	270	23	219	3e-38	140
Zm00001d020774_P001	TraesCS2A02G305400.1	44.39	223	94	8	52	270	23	219	4e-38	139
Zm00001d020774_P001	TraesCS2D02G303900.1	44.39	223	94	8	52	270	23	219	4e-38	139
Zm00001d020774_P001	TraesCS3B02G258400.1	39.51	243	88	7	37	268	18	212	1e-37	137
Zm00001d020774_P001	TraesCS1B02G448600.1	43.32	217	104	6	52	267	36	234	2e-34	128
Zm00001d020774_P001	TraesCS6B02G301000.1	42.4	217	107	6	52	267	224	423	1e-32	127
Zm00001d020774_P001	TraesCS6D02G253700.1	41.7	223	114	6	52	273	220	427	8e-31	122
Zm00001d020774_P001	TraesCSU02G070700.1	40.72	221	75	6	53	266	15	186	1e-30	118
Zm00001d020774_P001	TraesCS6A02G273700.1	41.94	217	111	5	52	267	218	420	2e-30	120
Zm00001d020774_P001	TraesCS4A02G264100.1	40.45	220	75	6	53	266	15	184	6e-29	114
Zm00001d020774_P001	TraesCS4B02G050800.1	40.91	220	74	6	53	266	15	184	7e-29	113
Zm00001d020774_P001	TraesCS1B02G106800.1	31.13	257	112	6	52	266	24	257	1e-26	108
Zm00001d020774_P001	TraesCS5D02G234600.1	59.32	59	24	0	210	268	232	290	9e-19	86.7
Zm00001d020774_P001	TraesCS5B02G225700.1	59.32	59	24	0	210	268	234	292	1e-18	86.7
Zm00001d020774_P001	TraesCS5A02G227100.1	59.32	59	24	0	210	268	228	286	1e-18	86.7
Zm00001d020774_P001	TraesCS5D02G234700.1	57.38	61	26	0	41	101	11	71	1e-16	75.9
Zm00001d020774_P001	TraesCS5A02G227200.1	57.38	61	26	0	41	101	11	71	1e-16	75.9
Zm00001d020774_P001	TraesCS5B02G226000.1	59.02	61	25	0	41	101	11	71	1e-16	75.5
Zm00001d020774_P001	TraesCS3A02G308700.1	53.09	81	28	3	45	115	14	94	4e-16	76.6
Zm00001d020774_P001	TraesCS3A02G448100.1	55.22	67	30	0	36	102	8	74	2e-15	72.4
Zm00001d020774_P001	TraesCS3A02G448000.1	55.22	67	30	0	36	102	8	74	2e-15	72.4
Zm00001d020774_P001	TraesCS3B02G484100.1	55.22	67	30	0	36	102	8	74	3e-15	72
Zm00001d020774_P001	TraesCS1D02G064300.1	25.35	217	93	3	50	266	24	171	4e-15	73.2
Zm00001d020774_P001	TraesCS5D02G149400.1	64	50	17	1	53	102	31	79	6e-15	70.9
Zm00001d020774_P001	TraesCS5B02G141400.1	64	50	17	1	53	102	31	79	6e-15	70.9
Zm00001d020774_P001	TraesCS5A02G142700.1	64	50	17	1	53	102	31	79	7e-15	70.9
Zm00001d020774_P001	TraesCS1A02G087700.1	56.67	60	24	1	51	108	25	84	1e-14	73.9
Zm00001d009674_P001	TraesCS1D02G426300.1	58.85	226	77	8	3	213	9	233	1e-65	209
Zm00001d009674_P001	TraesCS3B02G258400.1	56.89	225	68	9	16	234	31	232	4e-64	204
Zm00001d009674_P001	TraesCS3A02G226100.1	58.85	209	59	8	16	219	31	217	9e-64	203
Zm00001d009674_P001	TraesCS3D02G224100.1	59.52	210	56	9	16	219	31	217	2e-63	202
Zm00001d009674_P001	TraesCS1B02G448600.1	55.95	227	83	8	3	213	9	234	4e-60	194
Zm00001d009674_P001	TraesCS1A02G418600.1	54.93	213	62	10	22	222	26	216	8e-56	182
Zm00001d009674_P001	TraesCS4D02G086300.1	42.86	224	89	7	26	213	113	333	2e-42	152
Zm00001d009674_P001	TraesCS4A02G226800.1	43.5	223	90	7	26	213	118	339	6e-42	151
Zm00001d009674_P001	TraesCS5B02G243800.1	37.66	239	83	6	26	214	67	289	1e-41	148
Zm00001d009674_P001	TraesCS5A02G246500.1	37.97	237	84	6	26	214	68	289	2e-41	147
Zm00001d009674_P001	TraesCS4B02G089700.1	44.09	220	91	7	26	213	116	335	5e-41	148
Zm00001d009674_P001	TraesCS5D02G253100.1	37.66	239	83	6	26	214	66	288	6e-41	146
Zm00001d009674_P001	TraesCS2A02G305400.1	43.88	196	97	4	28	213	24	216	3e-40	144
Zm00001d009674_P001	TraesCS2D02G303900.1	43.88	196	97	4	28	213	24	216	3e-40	144
Zm00001d009674_P001	TraesCS2B02G322200.1	43.88	196	97	4	28	213	24	216	5e-40	144
Zm00001d009674_P001	TraesCSU02G070700.1	42.03	207	79	7	20	212	7	186	2e-37	135
Zm00001d009674_P001	TraesCS6B02G301000.1	46.4	222	82	7	28	224	225	434	5e-37	138
Zm00001d009674_P001	TraesCS6D02G253700.1	47.39	211	79	6	28	214	221	423	6e-36	135
Zm00001d009674_P001	TraesCS6A02G273700.1	46.92	211	80	6	28	214	219	421	3e-35	134
Zm00001d009674_P001	TraesCS4A02G264100.1	41.95	205	80	6	20	212	7	184	3e-34	127
Zm00001d009674_P001	TraesCS4B02G050800.1	42.03	207	77	7	20	212	7	184	4e-34	126
Zm00001d009674_P001	TraesCS1B02G106800.1	32.78	241	104	5	25	212	22	257	3e-29	114
Zm00001d009674_P001	TraesCS3A02G308700.1	36.55	197	81	5	25	212	22	183	1e-28	110
Zm00001d009674_P001	TraesCS1A02G087700.1	30.89	246	120	6	25	227	24	262	5e-26	105
Zm00001d009674_P001	TraesCS1D02G064300.1	35.23	193	73	5	26	212	25	171	3e-25	101
Zm00001d009674_P001	TraesCS5D02G234600.1	42.62	122	57	2	100	218	183	294	2e-20	90.9
Zm00001d009674_P001	TraesCS5B02G225700.1	60.32	63	25	0	156	218	234	296	2e-20	90.9
Zm00001d009674_P001	TraesCS5A02G227100.1	64.71	51	12	1	27	71	37	87	2e-14	73.2
Zm00001d009674_P001	TraesCS5A02G142700.1	53.85	65	22	2	11	72	19	78	9e-14	67.4
Zm00001d009674_P001	TraesCS5D02G149400.1	53.85	65	22	2	11	72	19	78	1e-13	67
Zm00001d009674_P001	TraesCS5B02G141400.1	53.85	65	22	2	11	72	19	78	1e-13	67
Zm00001d009674_P001	TraesCS3B02G484100.1	46.05	76	34	2	1	72	1	73	1e-11	61.6
Zm00001d009674_P001	TraesCS3A02G448100.1	46.75	77	32	3	1	72	1	73	2e-11	60.8
Zm00001d009674_P001	TraesCS3A02G448000.1	46.75	77	32	3	1	72	1	73	2e-11	60.8
Zm00001d009674_P001	TraesCS5D02G234700.1	61.7	47	14	1	28	70	23	69	3e-11	60.5
Zm00001d009674_P001	TraesCS5A02G227200.1	61.7	47	14	1	28	70	23	69	3e-11	60.5
Zm00001d009674_P001	TraesCS5B02G226000.1	57.14	49	17	1	28	72	23	71	4e-10	57.4
Zm00001d023286_P001	TraesCS5D02G149400.1	60.78	102	26	4	1	97	1	93	3e-30	107
Zm00001d023286_P001	TraesCS5B02G141400.1	60.78	102	26	4	1	97	1	93	3e-30	107
Zm00001d023286_P001	TraesCS5A02G142700.1	59.8	102	27	4	1	97	1	93	1e-29	105
Zm00001d023286_P001	TraesCS5D02G234700.1	67.19	64	20	1	28	90	21	84	5e-22	86.3
Zm00001d023286_P001	TraesCS5A02G227200.1	67.19	64	20	1	28	90	21	84	5e-22	86.3
Zm00001d023286_P001	TraesCS5B02G226000.1	65.62	64	21	1	28	90	21	84	3e-21	84.3
Zm00001d023286_P001	TraesCS5B02G243800.1	69.64	56	17	0	29	84	68	123	4e-21	87.4
Zm00001d023286_P001	TraesCS5D02G253100.1	60.61	66	26	0	29	94	67	132	1e-20	86.3
Zm00001d023286_P001	TraesCS3A02G448100.1	59.7	67	27	0	14	80	9	75	8e-20	80.5
Zm00001d023286_P001	TraesCS3A02G448000.1	59.7	67	27	0	14	80	9	75	8e-20	80.5
Zm00001d023286_P001	TraesCS3B02G484100.1	59.7	67	27	0	14	80	9	75	1e-19	80.5
Zm00001d023286_P001	TraesCS5A02G246500.1	64.29	56	20	0	29	84	69	124	3e-19	82.4
Zm00001d023286_P001	TraesCS4D02G086300.1	57.14	63	23	1	28	90	113	171	6e-19	82.4
Zm00001d023286_P001	TraesCS4B02G089700.1	57.14	63	23	1	28	90	116	174	8e-19	82
Zm00001d023286_P001	TraesCS4A02G226800.1	57.14	63	23	1	28	90	118	176	8e-19	82
Zm00001d023286_P001	TraesCS1D02G426300.1	67.86	56	15	1	24	79	31	83	3e-17	76.3
Zm00001d023286_P001	TraesCS1B02G448600.1	66.07	56	16	1	24	79	31	83	6e-17	75.5
Zm00001d023286_P001	TraesCS1A02G418600.1	64.91	57	17	1	23	79	25	78	1e-16	74.3
Zm00001d023286_P001	TraesCS2B02G322200.1	64	50	14	1	29	78	23	68	4e-15	70.5
Zm00001d023286_P001	TraesCS2D02G303900.1	64	50	14	1	29	78	23	68	4e-15	70.5
Zm00001d023286_P001	TraesCS2A02G305400.1	64	50	14	1	29	78	23	68	5e-15	70.5
Zm00001d023286_P001	TraesCS3B02G258400.1	64.71	51	15	1	29	79	43	90	7e-15	69.3
Zm00001d023286_P001	TraesCS3D02G224100.1	64.71	51	15	1	29	79	43	90	8e-15	69.3
Zm00001d023286_P001	TraesCS3A02G226100.1	66	50	14	1	30	79	44	90	1e-14	68.9
Zm00001d023286_P001	TraesCS1B02G106800.1	58.49	53	20	1	28	78	23	75	4e-14	67.8
Zm00001d023286_P001	TraesCS5D02G234600.1	60	50	18	1	30	77	42	91	5e-13	66.2
Zm00001d023286_P001	TraesCS5B02G225700.1	60	50	18	1	30	77	41	90	5e-13	66.2
Zm00001d023286_P001	TraesCS5A02G227100.1	60	50	18	1	30	77	38	87	5e-13	65.9
Zm00001d023286_P001	TraesCS4A02G264100.1	63.27	49	16	1	30	78	15	61	9e-13	63.5
Zm00001d023286_P001	TraesCS4B02G050800.1	63.27	49	16	1	30	78	15	61	1e-12	63.5
Zm00001d023286_P001	TraesCSU02G070700.1	63.27	49	16	1	30	78	15	61	1e-12	63.2
Zm00001d023286_P001	TraesCS3A02G308700.1	56.86	51	20	1	30	78	25	75	1e-12	62.8
Zm00001d023286_P001	TraesCS1A02G087700.1	55.77	52	21	1	29	78	26	77	5e-12	62.4
Zm00001d023286_P001	TraesCS6A02G273700.1	72.55	51	13	1	29	79	218	267	5e-11	60.5
Zm00001d023286_P001	TraesCS6B02G301000.1	72.55	51	13	1	29	79	224	273	5e-11	60.5
Zm00001d023286_P001	TraesCS6D02G253700.1	72.55	51	13	1	29	79	220	269	6e-11	60.5
Zm00001d023286_P001	TraesCS1D02G064300.1	45.1	51	26	1	28	76	25	75	1e-07	48.5
Zm00001d023289_P001	TraesCS5D02G149400.1	61.76	102	25	5	1	97	1	93	1e-29	105
Zm00001d023289_P001	TraesCS5B02G141400.1	61.76	102	25	5	1	97	1	93	1e-29	105
Zm00001d023289_P001	TraesCS5A02G142700.1	60.78	102	26	4	1	97	1	93	4e-29	104
Zm00001d023289_P001	TraesCS5D02G234700.1	67.21	61	20	0	28	88	21	81	2e-21	84.7
Zm00001d023289_P001	TraesCS5A02G227200.1	67.21	61	20	0	28	88	21	81	2e-21	84.7
Zm00001d023289_P001	TraesCS5B02G226000.1	65.57	61	21	0	28	88	21	81	1e-20	82.8
Zm00001d023289_P001	TraesCS3B02G484100.1	56.76	74	32	0	14	87	9	82	1e-20	82.8
Zm00001d023289_P001	TraesCS3A02G448100.1	55.41	74	33	0	14	87	9	82	3e-20	81.6
Zm00001d023289_P001	TraesCS3A02G448000.1	55.41	74	33	0	14	87	9	82	3e-20	81.6
Zm00001d023289_P001	TraesCS5B02G243800.1	72.55	51	14	0	29	79	68	118	4e-20	84.7
Zm00001d023289_P001	TraesCS5D02G253100.1	70.59	51	15	0	29	79	67	117	2e-19	82.8
Zm00001d023289_P001	TraesCS4D02G086300.1	61.11	54	21	0	28	81	113	166	7e-19	82
Zm00001d023289_P001	TraesCS4A02G226800.1	61.11	54	21	0	28	81	118	171	8e-19	82
Zm00001d023289_P001	TraesCS4B02G089700.1	61.11	54	21	0	28	81	116	169	9e-19	82
Zm00001d023289_P001	TraesCS5A02G246500.1	66.67	51	17	0	29	79	69	119	2e-18	79.7
Zm00001d023289_P001	TraesCS1D02G426300.1	66.67	60	17	1	24	83	31	87	7e-18	78.2
Zm00001d023289_P001	TraesCS1A02G418600.1	63.93	61	19	1	23	83	25	82	4e-17	75.9
Zm00001d023289_P001	TraesCS1B02G448600.1	63.33	60	19	1	24	83	31	87	5e-17	75.9
Zm00001d023289_P001	TraesCS2B02G322200.1	64	50	14	1	29	78	23	68	4e-15	70.9
Zm00001d023289_P001	TraesCS2D02G303900.1	64	50	14	1	29	78	23	68	4e-15	70.9
Zm00001d023289_P001	TraesCS2A02G305400.1	64	50	14	1	29	78	23	68	4e-15	70.9
Zm00001d023289_P001	TraesCS3B02G258400.1	64.71	51	15	1	29	79	43	90	6e-15	69.7
Zm00001d023289_P001	TraesCS3D02G224100.1	64.71	51	15	1	29	79	43	90	7e-15	69.7
Zm00001d023289_P001	TraesCS3A02G226100.1	66	50	14	1	30	79	44	90	8e-15	69.3
Zm00001d023289_P001	TraesCS1B02G106800.1	58.49	53	20	1	28	78	23	75	4e-14	68.2
Zm00001d023289_P001	TraesCS5D02G234600.1	60	50	18	1	30	77	42	91	4e-13	66.2
Zm00001d023289_P001	TraesCS5B02G225700.1	60	50	18	1	30	77	41	90	5e-13	66.2
Zm00001d023289_P001	TraesCS5A02G227100.1	60	50	18	1	30	77	38	87	5e-13	65.9
Zm00001d023289_P001	TraesCS4A02G264100.1	63.27	49	16	1	30	78	15	61	8e-13	63.5
Zm00001d023289_P001	TraesCS4B02G050800.1	63.27	49	16	1	30	78	15	61	9e-13	63.5
Zm00001d023289_P001	TraesCSU02G070700.1	63.27	49	16	1	30	78	15	61	9e-13	63.5
Zm00001d023289_P001	TraesCS3A02G308700.1	56.86	51	20	1	30	78	25	75	1e-12	62.8
Zm00001d023289_P001	TraesCS1A02G087700.1	55.77	52	21	1	29	78	26	77	5e-12	62.4
Zm00001d023289_P001	TraesCS6B02G301000.1	72.55	51	13	1	29	79	224	273	4e-11	60.8
Zm00001d023289_P001	TraesCS6A02G273700.1	72.55	51	13	1	29	79	218	267	5e-11	60.8
Zm00001d023289_P001	TraesCS6D02G253700.1	72.55	51	13	1	29	79	220	269	5e-11	60.5
Zm00001d023289_P001	TraesCS1D02G064300.1	45.1	51	26	1	28	76	25	75	1e-07	48.5
